# Supplementary material for: Niche modeling for the genus Pogona (Squamata: Agamidae) in Australia: predicting past (late Quaternary) and future (2070) areas of suitable habitat
Source: PeerJ. 2018 Dec 17;6:e6128. doi: 10.7717/peerj.6128 (PMC6301283; doi:10.7717/peerj.6128)
Supplement: Supplemental Information 10 — Train longitude and latitude coordinates for Pogona species: P. barbata, P. henrylawsoni, P. microlepidota, P. minor, P. nullarbor, and P. vitticeps. [file peerj-06-6128-s010.csv]

species	longitude	latitude
Pogona_barbata	16068968.5	-3921620.853
Pogona_barbata	15727217.66	-3918474.327
Pogona_barbata	15629256.51	-3899738.513
Pogona_barbata	15704953.76	-3891316.206
Pogona_barbata	15630593.45	-3891044.056
Pogona_barbata	15644500.6	-3869159.959
Pogona_barbata	15651520.41	-3868980.269
Pogona_barbata	16280475.53	-3867570.765
Pogona_barbata	15644659.79	-3867280.018
Pogona_barbata	15612558.58	-3864574.582
Pogona_barbata	15584318.5	-3860212.385
Pogona_barbata	15647500.66	-3857878.555
Pogona_barbata	15649627.97	-3855754.502
Pogona_barbata	15720538.49	-3851693.373
Pogona_barbata	15646076.77	-3850554.935
Pogona_barbata	15662652.24	-3850434.456
Pogona_barbata	15653529.72	-3842420.426
Pogona_barbata	16165816.45	-3839318.361
Pogona_barbata	15876385.78	-3836663.629
Pogona_barbata	15653301.52	-3835158.82
Pogona_barbata	15653301.52	-3833653.679
Pogona_barbata	15657086.38	-3832236.771
Pogona_barbata	15893083.7	-3832236.771
Pogona_barbata	15901989.26	-3832236.771
Pogona_barbata	16130194.22	-3830465.221
Pogona_barbata	15649627.97	-3829224.863
Pogona_barbata	15646606.43	-3827856.398
Pogona_barbata	15893083.7	-3825147.813
Pogona_barbata	15999950.41	-3821600.575
Pogona_barbata	15580136.78	-3820385.224
Pogona_barbata	15677457.85	-3820358.608
Pogona_barbata	15630740.4	-3817681.405
Pogona_barbata	15668218.33	-3815921.176
Pogona_barbata	16150231.72	-3805615.303
Pogona_barbata	15603207.75	-3804103.666
Pogona_barbata	15857461.46	-3803836.873
Pogona_barbata	15582836.28	-3801168.371
Pogona_barbata	15718980.02	-3800260.846
Pogona_barbata	15728442.17	-3799896.023
Pogona_barbata	15948743.45	-3798498.841
Pogona_barbata	16158024.09	-3798498.841
Pogona_barbata	15669733.39	-3798399.159
Pogona_barbata	16071194.89	-3796718.584
Pogona_barbata	15809148.8	-3795205.007
Pogona_barbata	16360625.56	-3794937.871
Pogona_barbata	15588450.12	-3794790.051
Pogona_barbata	15829631.59	-3794047.344
Pogona_barbata	15743915.58	-3789592.998
Pogona_barbata	15748368.36	-3789592.998
Pogona_barbata	15584728.71	-3789236.527
Pogona_barbata	16361738.76	-3787810.463
Pogona_barbata	16215910.22	-3783352.134
Pogona_barbata	15690482.23	-3781835.656
Pogona_barbata	15585118.33	-3780260.846
Pogona_barbata	15854121.88	-3776212.903
Pogona_barbata	16096798.37	-3776212.903
Pogona_barbata	15751707.95	-3774426.96
Pogona_barbata	15854121.88	-3774426.96
Pogona_barbata	15946517.06	-3774426.96
Pogona_barbata	15795233.87	-3773641.002
Pogona_barbata	16004403.19	-3771747.197
Pogona_barbata	15810707.28	-3769960.121
Pogona_barbata	16116835.88	-3769960.121
Pogona_barbata	15781764.21	-3768172.593
Pogona_barbata	15660084.21	-3766433.788
Pogona_barbata	16259909.25	-3766320.505
Pogona_barbata	15785103.79	-3765490.452
Pogona_barbata	15785103.79	-3763701.793
Pogona_barbata	15662079.06	-3762147.976
Pogona_barbata	15987705.27	-3761017.957
Pogona_barbata	15555116.72	-3759587.057
Pogona_barbata	15984365.68	-3757330.499
Pogona_barbata	15593799.8	-3756692.965
Pogona_barbata	15768405.87	-3756542.638
Pogona_barbata	15681554.4	-3756477.278
Pogona_barbata	15561260.34	-3755557.69
Pogona_barbata	15755047.53	-3754751.721
Pogona_barbata	15564302.7	-3754636.191
Pogona_barbata	16026667.09	-3753856.093
Pogona_barbata	15588874.25	-3753691.285
Pogona_barbata	15593968.23	-3752064.5
Pogona_barbata	15589768.14	-3751566.357
Pogona_barbata	15592320.7	-3750336.977
Pogona_barbata	15567874.94	-3749300.979
Pogona_barbata	15664001.55	-3748312.34
Pogona_barbata	15674650.37	-3747389.904
Pogona_barbata	15548743.57	-3746757.846
Pogona_barbata	15553372.24	-3742252.03
Pogona_barbata	16132420.61	-3740408.168
Pogona_barbata	16005516.39	-3735919.907
Pogona_barbata	15559314.69	-3735434.289
Pogona_barbata	16353520.37	-3733304.835
Pogona_barbata	16525378.41	-3732596.789
Pogona_barbata	16603595.27	-3731691.92
Pogona_barbata	16365584.51	-3718901.171
Pogona_barbata	16369653.35	-3717764.138
Pogona_barbata	15618277.07	-3715995.132
Pogona_barbata	15560619.25	-3715313.039
Pogona_barbata	16598686.75	-3706489.596
Pogona_barbata	16424201.79	-3706260.77
Pogona_barbata	15298971.58	-3705596.067
Pogona_barbata	16021101.12	-3705325.553
Pogona_barbata	16611099.98	-3705237.185
Pogona_barbata	16065567.02	-3705069.189
Pogona_barbata	16116092.04	-3704595.478
Pogona_barbata	16607721.99	-3702930.98
Pogona_barbata	15308994.79	-3702368.183
Pogona_barbata	16730694.63	-3699781.875
Pogona_barbata	15315702.9	-3699615.375
Pogona_barbata	15321216.55	-3699090.14
Pogona_barbata	15319343.05	-3698108.157
Pogona_barbata	15414779.47	-3696527.501
Pogona_barbata	15415524.2	-3695526.214
Pogona_barbata	15417749.47	-3695038.612
Pogona_barbata	15427022.39	-3693593.676
Pogona_barbata	15419560.64	-3693553.034
Pogona_barbata	15543874.46	-3690522.247
Pogona_barbata	16398975.68	-3690044.708
Pogona_barbata	15431107.81	-3689076.425
Pogona_barbata	15421042.31	-3687630.319
Pogona_barbata	16593951.21	-3686003.112
Pogona_barbata	15807368.58	-3684453.136
Pogona_barbata	16135307.79	-3684177.324
Pogona_barbata	15416423.66	-3683660.209
Pogona_barbata	16274230.62	-3682777.565
Pogona_barbata	15411021.32	-3680524.024
Pogona_barbata	15451620.66	-3677248.927
Pogona_barbata	15443259.45	-3677066.08
Pogona_barbata	15444596.4	-3676358.184
Pogona_barbata	16626453.17	-3676046.764
Pogona_barbata	16558774.26	-3675508.076
Pogona_barbata	16611475.35	-3675174.89
Pogona_barbata	16403492.47	-3674991.992
Pogona_barbata	16614265.13	-3672965.052
Pogona_barbata	16621487.2	-3672871.131
Pogona_barbata	15465368.61	-3672613.903
Pogona_barbata	15444372.64	-3672413.733
Pogona_barbata	16403804.28	-3672040.643
Pogona_barbata	16184260.31	-3672017.454
Pogona_barbata	16616783.51	-3671380.733
Pogona_barbata	16094676.06	-3671086.495
Pogona_barbata	16402572.08	-3670736.62
Pogona_barbata	15442739.59	-3669670.038
Pogona_barbata	15503020.2	-3669439.524
Pogona_barbata	16184218.57	-3668864.841
Pogona_barbata	15480756.31	-3667898.955
Pogona_barbata	15436919.8	-3667253.635
Pogona_barbata	16076990.29	-3666737.703
Pogona_barbata	15235158.79	-3665037.185
Pogona_barbata	16598662.92	-3664465.062
Pogona_barbata	16372181.86	-3664159.764
Pogona_barbata	15238034.18	-3664104.176
Pogona_barbata	16604226	-3663928.261
Pogona_barbata	16605157.75	-3663426.788
Pogona_barbata	16595396.03	-3663196.356
Pogona_barbata	15238606.36	-3663047.714
Pogona_barbata	16596642.92	-3662931.993
Pogona_barbata	16598028.4	-3662312.273
Pogona_barbata	15247263.67	-3661819.672
Pogona_barbata	16464965.99	-3661462.289
Pogona_barbata	16605738.84	-3661094.815
Pogona_barbata	16592170.1	-3660400.008
Pogona_barbata	16595877.04	-3660400.008
Pogona_barbata	15248888.94	-3660227.634
Pogona_barbata	15234432.99	-3659845.676
Pogona_barbata	16419761.37	-3658750.322
Pogona_barbata	15433376.51	-3658645.24
Pogona_barbata	16597112.69	-3658385.71
Pogona_barbata	15273250.1	-3656570.564
Pogona_barbata	15465286.79	-3656327.391
Pogona_barbata	16622760.14	-3656225.276
Pogona_barbata	15241231.27	-3656067.69
Pogona_barbata	16503726.88	-3655922.544
Pogona_barbata	15273787.77	-3655831.673
Pogona_barbata	15487137.14	-3655208.916
Pogona_barbata	16594653.64	-3654481.695
Pogona_barbata	15487317.48	-3654319.173
Pogona_barbata	15257212.3	-3653653.612
Pogona_barbata	15450063.3	-3652674.687
Pogona_barbata	15487446.61	-3652585.687
Pogona_barbata	15426800.86	-3652441.288
Pogona_barbata	15266472.97	-3651829.149
Pogona_barbata	15435169.86	-3651784.644
Pogona_barbata	15441881.31	-3651599.356
Pogona_barbata	15253812.6	-3651429.506
Pogona_barbata	15265369.79	-3651385.907
Pogona_barbata	15501239.09	-3651295.075
Pogona_barbata	16403203.49	-3651267.284
Pogona_barbata	15286400.27	-3651202.426
Pogona_barbata	15988191.73	-3651194.163
Pogona_barbata	15290041.53	-3650172.309
Pogona_barbata	15437632.25	-3649861.61
Pogona_barbata	15491888.26	-3649750.774
Pogona_barbata	16397374.02	-3649584.518
Pogona_barbata	15480727.36	-3649529.095
Pogona_barbata	15439611.51	-3649493.662
Pogona_barbata	15438984.78	-3648819.497
Pogona_barbata	15432690.78	-3648794.056
Pogona_barbata	16300708.74	-3648735.089
Pogona_barbata	15444496.21	-3648699.559
Pogona_barbata	16397537.21	-3648668.305
Pogona_barbata	15267468.16	-3648297.024
Pogona_barbata	15437676.78	-3648081.663
Pogona_barbata	16185631.66	-3648008.06
Pogona_barbata	15450118.96	-3647851.757
Pogona_barbata	15434501.95	-3647815.407
Pogona_barbata	15301349.36	-3647520.97
Pogona_barbata	16384140.13	-3647247.79
Pogona_barbata	15435536.1	-3647012.039
Pogona_barbata	15426465.79	-3646987.501
Pogona_barbata	15442287.63	-3646938.423
Pogona_barbata	16519713.36	-3646623.05
Pogona_barbata	15440661.25	-3646497.621
Pogona_barbata	16060582.13	-3646317.296
Pogona_barbata	15441542.9	-3645834.096
Pogona_barbata	15442951.09	-3645671.387
Pogona_barbata	16399724.86	-3645429.684
Pogona_barbata	15451050.7	-3645278.69
Pogona_barbata	16595877.04	-3645270.509
Pogona_barbata	16190412.38	-3645144.971
Pogona_barbata	16411960.77	-3645016.702
Pogona_barbata	15483385.67	-3644607.786
Pogona_barbata	15281026.88	-3642967.546
Pogona_barbata	15427334.42	-3642723.207
Pogona_barbata	15474210.72	-3642160.024
Pogona_barbata	15956037.32	-3642062.809
Pogona_barbata	16597782.27	-3641875.828
Pogona_barbata	16228649.85	-3641744.866
Pogona_barbata	15509835.18	-3641693.478
Pogona_barbata	15427381.84	-3640757.933
Pogona_barbata	15430662.54	-3640660.243
Pogona_barbata	16370669.36	-3640354.432
Pogona_barbata	15435258.92	-3640255.46
Pogona_barbata	16371380.36	-3639949.724
Pogona_barbata	16305422.23	-3639570.376
Pogona_barbata	16008458.45	-3639351.674
Pogona_barbata	15434447.4	-3639204.744
Pogona_barbata	15436306.43	-3639204.744
Pogona_barbata	15441794.48	-3639204.744
Pogona_barbata	15306197.33	-3638598.81
Pogona_barbata	15317727.8	-3638281.267
Pogona_barbata	16631131.92	-3637685.268
Pogona_barbata	15138226.23	-3637121.074
Pogona_barbata	16527917.61	-3637093.776
Pogona_barbata	16531636.79	-3636656.04
Pogona_barbata	16529434.89	-3636645.119
Pogona_barbata	16530166.04	-3636146.469
Pogona_barbata	16462320.37	-3636040.801
Pogona_barbata	15489921.24	-3636019.865
Pogona_barbata	16581751.71	-3635141.516
Pogona_barbata	16306556.68	-3634814.907
Pogona_barbata	15295298.04	-3634654.508
Pogona_barbata	16310463.89	-3634007.063
Pogona_barbata	15317400.52	-3633941.694
Pogona_barbata	15131518.12	-3633928.948
Pogona_barbata	16227925.05	-3633817.971
Pogona_barbata	15436840.77	-3632929.256
Pogona_barbata	15310572.18	-3632301.877
Pogona_barbata	15317384.94	-3632194.425
Pogona_barbata	15458646.03	-3630644.402
Pogona_barbata	15441194.03	-3630409.047
Pogona_barbata	15443201.56	-3630400.303
Pogona_barbata	15130587.49	-3630376.622
Pogona_barbata	15128318.8	-3630101.546
Pogona_barbata	16214198.24	-3629751.404
Pogona_barbata	16222379.22	-3629415.272
Pogona_barbata	15123298.29	-3629330.004
Pogona_barbata	16216492.42	-3628996.68
Pogona_barbata	15443595.63	-3628982.922
Pogona_barbata	15442021.58	-3628439.036
Pogona_barbata	16538389.54	-3628016.111
Pogona_barbata	16219116.11	-3627555.894
Pogona_barbata	15125801.87	-3627232.693
Pogona_barbata	15125202.97	-3626955.225
Pogona_barbata	16475372.58	-3626288.626
Pogona_barbata	15132948.58	-3625558.621
Pogona_barbata	15425096.56	-3625545.861
Pogona_barbata	15428881.42	-3625545.861
Pogona_barbata	16475705.43	-3625358.111
Pogona_barbata	15126138.05	-3624737.399
Pogona_barbata	15130099.91	-3623996.309
Pogona_barbata	15131637.23	-3623184.036
Pogona_barbata	15123627.8	-3623142.098
Pogona_barbata	16556185.41	-3622843.15
Pogona_barbata	16303971.07	-3622729.365
Pogona_barbata	15117874.8	-3622606.002
Pogona_barbata	15128318.8	-3622446.442
Pogona_barbata	15423315.45	-3622446.442
Pogona_barbata	15519792.38	-3620987.457
Pogona_barbata	16538369.39	-3620987.457
Pogona_barbata	15134861.05	-3620672.827
Pogona_barbata	15452463.34	-3620045.353
Pogona_barbata	16170361.74	-3619406.063
Pogona_barbata	15470647.38	-3619004.616
Pogona_barbata	16169303.54	-3618977.801
Pogona_barbata	16168596.77	-3618431.652
Pogona_barbata	15472254.84	-3618122.479
Pogona_barbata	16572179.35	-3617418.159
Pogona_barbata	15453385.07	-3616811.402
Pogona_barbata	15452483.38	-3616485.65
Pogona_barbata	15464040.57	-3616281.25
Pogona_barbata	15452494.51	-3615366.858
Pogona_barbata	15124533.94	-3614874.94
Pogona_barbata	15443686.92	-3614874.94
Pogona_barbata	15449252.89	-3614874.94
Pogona_barbata	15456711.3	-3614874.94
Pogona_barbata	16480850.61	-3614874.94
Pogona_barbata	16790652.75	-3614874.94
Pogona_barbata	16633144.58	-3614445.971
Pogona_barbata	16695438.08	-3614409.644
Pogona_barbata	16020655.84	-3613323.228
Pogona_barbata	16026221.81	-3613323.228
Pogona_barbata	15453880.44	-3613032.019
Pogona_barbata	15469932.71	-3612388.399
Pogona_barbata	16647402.27	-3612071.958
Pogona_barbata	15580943.85	-3611862.507
Pogona_barbata	16030006.67	-3611862.507
Pogona_barbata	15504890.37	-3611742.898
Pogona_barbata	16701766.15	-3611719.436
Pogona_barbata	15312485.76	-3610533.923
Pogona_barbata	15458492.41	-3610310.187
Pogona_barbata	15454679.38	-3610041.33
Pogona_barbata	15456319.45	-3609676.386
Pogona_barbata	16189188.54	-3609318.642
Pogona_barbata	16177059.05	-3609229.591
Pogona_barbata	15458450.11	-3609146.655
Pogona_barbata	16169288.06	-3608852.642
Pogona_barbata	15074432.37	-3608589.486
Pogona_barbata	15537244.27	-3608274.348
Pogona_barbata	16172381.3	-3608215.524
Pogona_barbata	16165433.96	-3608041.14
Pogona_barbata	16206177.12	-3607848.574
Pogona_barbata	16584035.99	-3606736.657
Pogona_barbata	16458616.77	-3606550.454
Pogona_barbata	15077966.77	-3606519.387
Pogona_barbata	15547273.04	-3606246.194
Pogona_barbata	15068874.19	-3605742.728
Pogona_barbata	15080006.14	-3605742.728
Pogona_barbata	15085531.37	-3604767.499
Pogona_barbata	15474239.66	-3604225.733
Pogona_barbata	15528450.03	-3603995.416
Pogona_barbata	15339289.27	-3603929.61
Pogona_barbata	15458318.75	-3603893.965
Pogona_barbata	16623150.32	-3603672.781
Pogona_barbata	15457235.05	-3603359.724
Pogona_barbata	16757256.91	-3602726.723
Pogona_barbata	16228156.48	-3601451.058
Pogona_barbata	15474911.37	-3601434.69
Pogona_barbata	15413410.24	-3601329.822
Pogona_barbata	15461105.08	-3601235.651
Pogona_barbata	15476191.09	-3601172.564
Pogona_barbata	15517937.02	-3601172.564
Pogona_barbata	15462796.02	-3601012.559
Pogona_barbata	16440568.65	-3601007.076
Pogona_barbata	16076996.75	-3600854.84
Pogona_barbata	16302212.66	-3600712.659
Pogona_barbata	15474123.89	-3600276.495
Pogona_barbata	15063202.46	-3600146.648
Pogona_barbata	15491966.18	-3599682.107
Pogona_barbata	15482648.74	-3599618.093
Pogona_barbata	15475414.08	-3599545.848
Pogona_barbata	16082305.24	-3599271.04
Pogona_barbata	16231715.81	-3599171.173
Pogona_barbata	16706028.12	-3599055.666
Pogona_barbata	16252262.72	-3598407.678
Pogona_barbata	15497454.23	-3598154.776
Pogona_barbata	15312857.57	-3598109.958
Pogona_barbata	15109764.07	-3597970.928
Pogona_barbata	16635760.92	-3597645.389
Pogona_barbata	16404803.82	-3597224.698
Pogona_barbata	16478371.53	-3596673.53
Pogona_barbata	16289715.05	-3596599.7
Pogona_barbata	16409591.89	-3596585.157
Pogona_barbata	15103500.12	-3596504.556
Pogona_barbata	16301024.44	-3596445.642
Pogona_barbata	15312552.56	-3596400.262
Pogona_barbata	16479694.34	-3595913.54
Pogona_barbata	16410190.9	-3595345.901
Pogona_barbata	16635350.04	-3594984.837
Pogona_barbata	16408729.72	-3594359.662
Pogona_barbata	16037330.05	-3594329.28
Pogona_barbata	16025059.64	-3594314.089
Pogona_barbata	15469295.97	-3593833.638
Pogona_barbata	15102270.04	-3593580.132
Pogona_barbata	15465950.81	-3593580.132
Pogona_barbata	16309574.55	-3593441.756
Pogona_barbata	16471577.7	-3592051.6
Pogona_barbata	16152434.51	-3591568.726
Pogona_barbata	15080117.46	-3590559.391
Pogona_barbata	16411126.76	-3589730.224
Pogona_barbata	16501706.32	-3589408.457
Pogona_barbata	16402862.63	-3589064.608
Pogona_barbata	16423480.78	-3588699.407
Pogona_barbata	16412935.7	-3588321.092
Pogona_barbata	16302306.51	-3587865.459
Pogona_barbata	15419530.59	-3587445.885
Pogona_barbata	15312706.18	-3582818.202
Pogona_barbata	16281840.31	-3581635.694
Pogona_barbata	15529836.18	-3581158.861
Pogona_barbata	16521556.25	-3580496.184
Pogona_barbata	15967959.42	-3580270.022
Pogona_barbata	15068874.19	-3579840.046
Pogona_barbata	16662017.74	-3577194.692
Pogona_barbata	16115903.13	-3574962.467
Pogona_barbata	16765030.35	-3574144.853
Pogona_barbata	16254632.71	-3573832.626
Pogona_barbata	16256352.59	-3573722.524
Pogona_barbata	16725458.27	-3573566.362
Pogona_barbata	16655717.84	-3572905.242
Pogona_barbata	16259561.82	-3572854.131
Pogona_barbata	16261054.51	-3571984.079
Pogona_barbata	16783542.11	-3571976.003
Pogona_barbata	16255885.28	-3571670.209
Pogona_barbata	16254545.99	-3571303.093
Pogona_barbata	15428881.42	-3570666.563
Pogona_barbata	16532121.48	-3570189.527
Pogona_barbata	16260145.47	-3569545.383
Pogona_barbata	16277676.96	-3569149.341
Pogona_barbata	16249879.48	-3568980.967
Pogona_barbata	16285507.06	-3567771.945
Pogona_barbata	16794069.93	-3567687.009
Pogona_barbata	16553824.99	-3567447.807
Pogona_barbata	16258969.27	-3567136.694
Pogona_barbata	16196831.4	-3566724.92
Pogona_barbata	16284713.35	-3566617.473
Pogona_barbata	16784814.16	-3566027.039
Pogona_barbata	16263820.57	-3565758.855
Pogona_barbata	16264433.17	-3565099.835
Pogona_barbata	16766496.43	-3564514.338
Pogona_barbata	16535411.63	-3564287.443
Pogona_barbata	16791084.56	-3562649.177
Pogona_barbata	16615142.88	-3562647.431
Pogona_barbata	16787387.42	-3561785.441
Pogona_barbata	15109728.44	-3561482.373
Pogona_barbata	16262920.78	-3560616.306
Pogona_barbata	16227537.1	-3560267.15
Pogona_barbata	16785086.78	-3559919.998
Pogona_barbata	16817082.9	-3558660.958
Pogona_barbata	16779520.81	-3558357.314
Pogona_barbata	16142020.13	-3558130.794
Pogona_barbata	16814156.08	-3557996.661
Pogona_barbata	16274663.87	-3557865.283
Pogona_barbata	16197553.42	-3557352.532
Pogona_barbata	16618371.04	-3557229.879
Pogona_barbata	16275530.27	-3555962.779
Pogona_barbata	16779468.6	-3555787.686
Pogona_barbata	15178412.57	-3555322.989
Pogona_barbata	16783194.35	-3555322.989
Pogona_barbata	16276626.43	-3555056.283
Pogona_barbata	16689819.11	-3554982.155
Pogona_barbata	16608354.18	-3554839.599
Pogona_barbata	16207555.7	-3554610.676
Pogona_barbata	16782137.48	-3554376.228
Pogona_barbata	16777483.1	-3553949.716
Pogona_barbata	16783124.66	-3553866.839
Pogona_barbata	16783946.65	-3553859.204
Pogona_barbata	16778695.26	-3553760.965
Pogona_barbata	15365763.27	-3553759.399
Pogona_barbata	16788760.32	-3553759.399
Pogona_barbata	15430365.31	-3553104.439
Pogona_barbata	16539234.9	-3552725.423
Pogona_barbata	16579627.74	-3552624.226
Pogona_barbata	16775847.26	-3552287.503
Pogona_barbata	16790652.75	-3552287.503
Pogona_barbata	16566480.9	-3551841.283
Pogona_barbata	16815366.02	-3551738.879
Pogona_barbata	15151270.65	-3551181.562
Pogona_barbata	16226674.82	-3550750.921
Pogona_barbata	16761434.95	-3550487.559
Pogona_barbata	15469605.43	-3550420.563
Pogona_barbata	16122275.73	-3550283.265
Pogona_barbata	16795325.72	-3550191.056
Pogona_barbata	16375014.39	-3550155.441
Pogona_barbata	16374109.02	-3549392.412
Pogona_barbata	16794326.3	-3547686.072
Pogona_barbata	16836723.11	-3547198.535
Pogona_barbata	16787402	-3546940.484
Pogona_barbata	16226576.08	-3546777.438
Pogona_barbata	16621107.27	-3546164.348
Pogona_barbata	16381456.56	-3546148.328
Pogona_barbata	15464058.38	-3546120.979
Pogona_barbata	16816590.2	-3546120.979
Pogona_barbata	15469552	-3545923.019
Pogona_barbata	16809563.49	-3545491.268
Pogona_barbata	16805435.09	-3545455.54
Pogona_barbata	16260465.74	-3545418.892
Pogona_barbata	15471149.43	-3545373.309
Pogona_barbata	16261197.33	-3544759.102
Pogona_barbata	16818482.63	-3544555.579
Pogona_barbata	16472298.94	-3544142.634
Pogona_barbata	16806907.63	-3543994.726
Pogona_barbata	15469710.07	-3543686.189
Pogona_barbata	16780307.28	-3543548.039
Pogona_barbata	16806125.72	-3543534.868
Pogona_barbata	16767593.81	-3543213.698
Pogona_barbata	15054444.96	-3543209.09
Pogona_barbata	16794689.76	-3543159.078
Pogona_barbata	15330474.99	-3543081.981
Pogona_barbata	16811024.22	-3543081.981
Pogona_barbata	16836268.14	-3542953.029
Pogona_barbata	16785798.67	-3542903.752
Pogona_barbata	16376870.75	-3542414.907
Pogona_barbata	16469494.69	-3541668.548
Pogona_barbata	16822156.17	-3541515.985
Pogona_barbata	16304279.98	-3541481.533
Pogona_barbata	15155900.43	-3541379.637
Pogona_barbata	16762330.85	-3540856.428
Pogona_barbata	16809456.4	-3540755.817
Pogona_barbata	16793355.15	-3540567.398
Pogona_barbata	16803703.85	-3540234.683
Pogona_barbata	16465860.11	-3540029.482
Pogona_barbata	16802855.82	-3540001.194
Pogona_barbata	16783194.35	-3539949.683
Pogona_barbata	16806966.63	-3539392.837
Pogona_barbata	15435343.52	-3538936.029
Pogona_barbata	16792823.6	-3538919.628
Pogona_barbata	15430294.07	-3538671.537
Pogona_barbata	16765268.01	-3538328.331
Pogona_barbata	15476393.7	-3537901.049
Pogona_barbata	16759998.37	-3537794.873
Pogona_barbata	16305433.36	-3537350.787
Pogona_barbata	16571440.19	-3537229.118
Pogona_barbata	16488197.7	-3536908.337
Pogona_barbata	16833288.12	-3536908.337
Pogona_barbata	16792665.3	-3536199.725
Pogona_barbata	15362089.73	-3535341.133
Pogona_barbata	16343482.36	-3535341.133
Pogona_barbata	16404708.08	-3535341.133
Pogona_barbata	16410274.05	-3535341.133
Pogona_barbata	16805458.25	-3535341.133
Pogona_barbata	16518625.43	-3535049.325
Pogona_barbata	15425078.75	-3535047.017
Pogona_barbata	16782071.8	-3534805.542
Pogona_barbata	16441888.79	-3533865.837
Pogona_barbata	16451128.31	-3533865.837
Pogona_barbata	16794326.3	-3533865.837
Pogona_barbata	16816823.63	-3533715.713
Pogona_barbata	16525522.68	-3533490.979
Pogona_barbata	16786444.77	-3533274.539
Pogona_barbata	16815587.1	-3533165.901
Pogona_barbata	16769045.42	-3532939.307
Pogona_barbata	16817501.35	-3532758.083
Pogona_barbata	16771435.67	-3532637.818
Pogona_barbata	16788885.67	-3532321.006
Pogona_barbata	16803677.14	-3532298.038
Pogona_barbata	16807350.68	-3532298.038
Pogona_barbata	16336364.59	-3532238.089
Pogona_barbata	16554766.31	-3531761.968
Pogona_barbata	16284704.67	-3531672.219
Pogona_barbata	16613350.08	-3530678.829
Pogona_barbata	16842213.61	-3530522.185
Pogona_barbata	16823634.05	-3530506.963
Pogona_barbata	16786835.39	-3530369.597
Pogona_barbata	16798727.98	-3530150.213
Pogona_barbata	15155642.17	-3530139.508
Pogona_barbata	16794956.37	-3530048.173
Pogona_barbata	16797404.62	-3530011.734
Pogona_barbata	16795734.04	-3529784.128
Pogona_barbata	16794326.3	-3529253.79
Pogona_barbata	16798111.16	-3529253.79
Pogona_barbata	16840746.53	-3529253.79
Pogona_barbata	16583213.34	-3528623.581
Pogona_barbata	16497126.63	-3528098.522
Pogona_barbata	16779834.5	-3527885.627
Pogona_barbata	16771378.01	-3527735.112
Pogona_barbata	16269343.58	-3527685.091
Pogona_barbata	16788760.32	-3527685.091
Pogona_barbata	16803677.14	-3527685.091
Pogona_barbata	16827722.15	-3527685.091
Pogona_barbata	16824219.59	-3527664.699
Pogona_barbata	16805006.29	-3527458.066
Pogona_barbata	16780623.31	-3527372.794
Pogona_barbata	16769010.69	-3526922.501
Pogona_barbata	15147138.47	-3526633.892
Pogona_barbata	16766496.43	-3526116.087
Pogona_barbata	16783194.35	-3526116.087
Pogona_barbata	16792545.19	-3526116.087
Pogona_barbata	16809243.11	-3526116.087
Pogona_barbata	15148345.18	-3525884.402
Pogona_barbata	16788494.27	-3525484.707
Pogona_barbata	16596405.7	-3525059.793
Pogona_barbata	16775847.26	-3524639.097
Pogona_barbata	16825941.03	-3524639.097
Pogona_barbata	16819337.45	-3524154.771
Pogona_barbata	16783151.05	-3523241.065
Pogona_barbata	15653301.52	-3523069.5
Pogona_barbata	16790652.75	-3523069.5
Pogona_barbata	16816590.2	-3523069.5
Pogona_barbata	16824048.6	-3523069.5
Pogona_barbata	16779576.24	-3522758.871
Pogona_barbata	16796472.2	-3521919.348
Pogona_barbata	16786060.49	-3521798.09
Pogona_barbata	16825365.07	-3521747.573
Pogona_barbata	16803677.14	-3521499.598
Pogona_barbata	16807928.32	-3521497.753
Pogona_barbata	16822340.18	-3520962.716
Pogona_barbata	16780893.6	-3520601.017
Pogona_barbata	16823846.67	-3520397.531
Pogona_barbata	16777424.88	-3520141.758
Pogona_barbata	16778343.27	-3520000.982
Pogona_barbata	16798990.14	-3519981.953
Pogona_barbata	16812444.66	-3519832.399
Pogona_barbata	16781845.82	-3519383.074
Pogona_barbata	16801415.01	-3519182.883
Pogona_barbata	16797356.08	-3519049.943
Pogona_barbata	16775376.27	-3518633.649
Pogona_barbata	16172829.58	-3518451.269
Pogona_barbata	16834458.42	-3518359.896
Pogona_barbata	16826055.92	-3518257.71
Pogona_barbata	16823655.2	-3518227.682
Pogona_barbata	16799574.01	-3518199.964
Pogona_barbata	16783448.16	-3517901.896
Pogona_barbata	16824398.15	-3517731.236
Pogona_barbata	16766403.92	-3517659.165
Pogona_barbata	16822830.32	-3517634.032
Pogona_barbata	16824995.6	-3517424.65
Pogona_barbata	15082158.5	-3517222.837
Pogona_barbata	16837844.76	-3516556.665
Pogona_barbata	16801259.39	-3516464.529
Pogona_barbata	16825941.03	-3515401.791
Pogona_barbata	16775899.14	-3514983.834
Pogona_barbata	16312487.23	-3514042.559
Pogona_barbata	16784166.72	-3513934.309
Pogona_barbata	16408743.3	-3513915.728
Pogona_barbata	16414058.92	-3513858.134
Pogona_barbata	15139450.75	-3513830.401
Pogona_barbata	16779520.81	-3513830.401
Pogona_barbata	16414509.2	-3513211.377
Pogona_barbata	16783150.38	-3513161.361
Pogona_barbata	16787803.2	-3512737.922
Pogona_barbata	16404904	-3512404.149
Pogona_barbata	16803677.14	-3512258.705
Pogona_barbata	16838821.03	-3511743.311
Pogona_barbata	16796873.29	-3511395.068
Pogona_barbata	16839430.73	-3511333.392
Pogona_barbata	16199599.25	-3511306.113
Pogona_barbata	16845293.26	-3510792.319
Pogona_barbata	16773837.17	-3510525.238
Pogona_barbata	16803242.99	-3509185.625
Pogona_barbata	16827086.96	-3508195.391
Pogona_barbata	16803906.12	-3507629.964
Pogona_barbata	16411845.33	-3507355.099
Pogona_barbata	16766154.34	-3507109.462
Pogona_barbata	16229787.65	-3506906.563
Pogona_barbata	16786782.51	-3506885.005
Pogona_barbata	16829951.65	-3506632.876
Pogona_barbata	16801412.12	-3506559.133
Pogona_barbata	16815900.02	-3505287.536
Pogona_barbata	16715558.85	-3505022.494
Pogona_barbata	16795273.63	-3503233.144
Pogona_barbata	16571636.11	-3502553.697
Pogona_barbata	16801930.76	-3502495.655
Pogona_barbata	16793145.2	-3502379.753
Pogona_barbata	16837909.99	-3502287.827
Pogona_barbata	16849474.64	-3502268.849
Pogona_barbata	16802974.04	-3501878.913
Pogona_barbata	16788760.32	-3501526.082
Pogona_barbata	16671195.25	-3500060.726
Pogona_barbata	16724223.52	-3499065.769
Pogona_barbata	16588385.24	-3496895.593
Pogona_barbata	16788760.32	-3496895.593
Pogona_barbata	16542310.21	-3496471.682
Pogona_barbata	16830811.82	-3496206.911
Pogona_barbata	16534036.73	-3495973.63
Pogona_barbata	15015106.88	-3495320.629
Pogona_barbata	16779520.81	-3495320.629
Pogona_barbata	16790652.75	-3495320.629
Pogona_barbata	16778694.04	-3495190.267
Pogona_barbata	16834738.06	-3494791.84
Pogona_barbata	15045070.74	-3494520.061
Pogona_barbata	15045848.87	-3494115.115
Pogona_barbata	16638479.01	-3493745.363
Pogona_barbata	16640371.44	-3493745.363
Pogona_barbata	16653395.82	-3493745.363
Pogona_barbata	16803158.61	-3493139.549
Pogona_barbata	16862382.03	-3492548.425
Pogona_barbata	16799816.35	-3492403.649
Pogona_barbata	16814119.24	-3492280.838
Pogona_barbata	15130099.91	-3492262.483
Pogona_barbata	16812360.61	-3492212.527
Pogona_barbata	16825774.5	-3491738.502
Pogona_barbata	16824961.64	-3491186.674
Pogona_barbata	16525790.18	-3490790.556
Pogona_barbata	16811207.45	-3490608.944
Pogona_barbata	16799324.21	-3490249.326
Pogona_barbata	16541564.71	-3489793.175
Pogona_barbata	16239621.28	-3489110.474
Pogona_barbata	16375097.1	-3489110.474
Pogona_barbata	16783641.41	-3488602.334
Pogona_barbata	16711040.39	-3487482.083
Pogona_barbata	16825319.31	-3487039.876
Pogona_barbata	16624101.54	-3486317.436
Pogona_barbata	16842225.29	-3485630.739
Pogona_barbata	16814481.36	-3484984.618
Pogona_barbata	16868178.88	-3484076.252
Pogona_barbata	16810313.45	-3483699.647
Pogona_barbata	16829342.62	-3483145.424
Pogona_barbata	16836403.51	-3482736.391
Pogona_barbata	16080806.21	-3481466.847
Pogona_barbata	16788909.6	-3481245.957
Pogona_barbata	16789771.44	-3481200.85
Pogona_barbata	15004343.4	-3480547.603
Pogona_barbata	16795870.52	-3480034.108
Pogona_barbata	16784175.85	-3479948.986
Pogona_barbata	16468163.42	-3479799.626
Pogona_barbata	16541164.96	-3479742.257
Pogona_barbata	16760123.16	-3479728.89
Pogona_barbata	16826914.75	-3479390.983
Pogona_barbata	16673183.42	-3476148.143
Pogona_barbata	16771829.96	-3476065.396
Pogona_barbata	16149652.64	-3475740.621
Pogona_barbata	16812422.28	-3475637.715
Pogona_barbata	16148487.57	-3475535.366
Pogona_barbata	16806938.46	-3475440.26
Pogona_barbata	16293388.59	-3475190.134
Pogona_barbata	16147311.48	-3474850.001
Pogona_barbata	16149117.64	-3474287.103
Pogona_barbata	16808668.59	-3474278.464
Pogona_barbata	16818887.61	-3474159.749
Pogona_barbata	14981711.03	-3473703.912
Pogona_barbata	16697923.62	-3473703.912
Pogona_barbata	16154770.55	-3473535.491
Pogona_barbata	16775733.94	-3473445.936
Pogona_barbata	16711229.3	-3472864.175
Pogona_barbata	16145544.95	-3472760.955
Pogona_barbata	16774838.04	-3472171.249
Pogona_barbata	16724244.33	-3471926.138
Pogona_barbata	14978624.14	-3471638.552
Pogona_barbata	16875608.9	-3470748.609
Pogona_barbata	16514246.46	-3470544.808
Pogona_barbata	16776430.13	-3470473.531
Pogona_barbata	16583920.22	-3470376.601
Pogona_barbata	16141504.72	-3469772.691
Pogona_barbata	16713164.59	-3468116.965
Pogona_barbata	16710292.33	-3468024.095
Pogona_barbata	16708025.19	-3467900.456
Pogona_barbata	16495656.1	-3467477.468
Pogona_barbata	16867825.21	-3466772.752
Pogona_barbata	16699619.01	-3466736.678
Pogona_barbata	16698691.72	-3466394.802
Pogona_barbata	16717219.74	-3466242.777
Pogona_barbata	16444374.67	-3466129.528
Pogona_barbata	16453020.74	-3465896.882
Pogona_barbata	16862588.52	-3465380.898
Pogona_barbata	16702945.91	-3464882.92
Pogona_barbata	14983724.8	-3464731.704
Pogona_barbata	16879775.25	-3464657.681
Pogona_barbata	16864507.34	-3464649.683
Pogona_barbata	16721709.14	-3464431.596
Pogona_barbata	16275002.73	-3462696.115
Pogona_barbata	16393371.53	-3462068.298
Pogona_barbata	16721609.07	-3461772.928
Pogona_barbata	16862058.64	-3461755.814
Pogona_barbata	16861190.02	-3460920.449
Pogona_barbata	16531637.46	-3460913.75
Pogona_barbata	16860303.8	-3460533.673
Pogona_barbata	16831170.04	-3460354.002
Pogona_barbata	16276463.35	-3459934.632
Pogona_barbata	16768768.79	-3459839.068
Pogona_barbata	14944641.64	-3459757.644
Pogona_barbata	16274909.55	-3459757.644
Pogona_barbata	16810872.16	-3458858.427
Pogona_barbata	16334820.92	-3458788.63
Pogona_barbata	16770592.98	-3458693.053
Pogona_barbata	16701243.17	-3458562.668
Pogona_barbata	15315669.5	-3458175.593
Pogona_barbata	16846312.5	-3458175.593
Pogona_barbata	16795271.07	-3457758.816
Pogona_barbata	16389103.76	-3457268.295
Pogona_barbata	16703876.54	-3456764.713
Pogona_barbata	16864865.34	-3456759.872
Pogona_barbata	16714621.54	-3456593.243
Pogona_barbata	16806657.49	-3456161.957
Pogona_barbata	16395876.88	-3455357.129
Pogona_barbata	16526672.94	-3454649.618
Pogona_barbata	16241491.89	-3453875.746
Pogona_barbata	16811406.38	-3453726.01
Pogona_barbata	16857444.45	-3453520.768
Pogona_barbata	14959344.72	-3453205.077
Pogona_barbata	16706144.45	-3453154.513
Pogona_barbata	16720157.46	-3452770.357
Pogona_barbata	16882535.86	-3452719.88
Pogona_barbata	16770281.29	-3451937.538
Pogona_barbata	16766988.35	-3451522.499
Pogona_barbata	16883932.59	-3451356.979
Pogona_barbata	16863852.89	-3450783.737
Pogona_barbata	16887626.5	-3450589.694
Pogona_barbata	16891931.23	-3450369.942
Pogona_barbata	16894591.76	-3448891.308
Pogona_barbata	16558774.26	-3448863.356
Pogona_barbata	14960348.82	-3448841.926
Pogona_barbata	16883180.4	-3448157.162
Pogona_barbata	16886244.14	-3447949.178
Pogona_barbata	16297173.45	-3447279.247
Pogona_barbata	15124393.67	-3447003.395
Pogona_barbata	14964122.55	-3446588.668
Pogona_barbata	16525868.88	-3446441.135
Pogona_barbata	16526453.98	-3445931.124
Pogona_barbata	16480926.09	-3445845.187
Pogona_barbata	16882226.17	-3444588.189
Pogona_barbata	16854790.04	-3444462.526
Pogona_barbata	16815680.38	-3444108.178
Pogona_barbata	16849946.3	-3443623.199
Pogona_barbata	15362089.73	-3442680.566
Pogona_barbata	14998408.95	-3442618.373
Pogona_barbata	16530944.38	-3442618.373
Pogona_barbata	16561619.58	-3441784.74
Pogona_barbata	16717127.79	-3440572.836
Pogona_barbata	16893477.57	-3440315.512
Pogona_barbata	16858941.47	-3440186.893
Pogona_barbata	16844437.99	-3440073.756
Pogona_barbata	16823031.03	-3439942.709
Pogona_barbata	16840783.6	-3439571.845
Pogona_barbata	16853752.98	-3439534.257
Pogona_barbata	16712204.24	-3439277.087
Pogona_barbata	16888519.06	-3439273.169
Pogona_barbata	16845884.7	-3439036.328
Pogona_barbata	16518221.68	-3438440.042
Pogona_barbata	16880404.09	-3437199.108
Pogona_barbata	16358154.38	-3437050.382
Pogona_barbata	15499383.73	-3436462.072
Pogona_barbata	16866275.31	-3436222.727
Pogona_barbata	16866874.99	-3435667.585
Pogona_barbata	16891974.86	-3434943.763
Pogona_barbata	16675659.72	-3434875.631
Pogona_barbata	16495322.15	-3434595.64
Pogona_barbata	16926812.19	-3434190.292
Pogona_barbata	16873412.12	-3433820.859
Pogona_barbata	16514558.38	-3433784.736
Pogona_barbata	16852572	-3432981.874
Pogona_barbata	16876864.02	-3432712.836
Pogona_barbata	16875138.68	-3432688.844
Pogona_barbata	16896406.27	-3431795.22
Pogona_barbata	16817654.63	-3431668.622
Pogona_barbata	16865968.96	-3430350.685
Pogona_barbata	16897763.59	-3429770.691
Pogona_barbata	16904433.07	-3428643.832
Pogona_barbata	16864525.59	-3428627.02
Pogona_barbata	16859394.88	-3427599.865
Pogona_barbata	16849109.63	-3427538.028
Pogona_barbata	16103606.56	-3427383.527
Pogona_barbata	16716791.16	-3427310.292
Pogona_barbata	16459705.59	-3427259.663
Pogona_barbata	16664527.77	-3427125.799
Pogona_barbata	16513381.4	-3427117.207
Pogona_barbata	16873699.43	-3427116.086
Pogona_barbata	16818765.6	-3427040.794
Pogona_barbata	16665919.27	-3426787.633
Pogona_barbata	16875876.29	-3426609.486
Pogona_barbata	16848541.78	-3426352.204
Pogona_barbata	16846761.23	-3426332.492
Pogona_barbata	16456603.56	-3425971.124
Pogona_barbata	16519772.47	-3425963.277
Pogona_barbata	16819537.49	-3425880.407
Pogona_barbata	16821400.09	-3425497.251
Pogona_barbata	16523083.67	-3425257.781
Pogona_barbata	16824496.55	-3425230.965
Pogona_barbata	16692047.06	-3424919.071
Pogona_barbata	16188978.14	-3424844.883
Pogona_barbata	16662300.27	-3424711.635
Pogona_barbata	16518312.29	-3424038.465
Pogona_barbata	16599517.19	-3423949.125
Pogona_barbata	16664527.77	-3423949.125
Pogona_barbata	16661867.24	-3423803.344
Pogona_barbata	16530937.7	-3423585.604
Pogona_barbata	16843802.13	-3423444.488
Pogona_barbata	16812118.83	-3423440.376
Pogona_barbata	16517940.71	-3423198.98
Pogona_barbata	16921647.97	-3423011.783
Pogona_barbata	16880184.46	-3422860.938
Pogona_barbata	16661341.81	-3422816.448
Pogona_barbata	16584966.95	-3421971.891
Pogona_barbata	16658813.74	-3421811.678
Pogona_barbata	16918670.17	-3420864.75
Pogona_barbata	16845102.79	-3420835.305
Pogona_barbata	16903365.63	-3420797.257
Pogona_barbata	16894559.81	-3420644.036
Pogona_barbata	16683828.23	-3420195.95
Pogona_barbata	16835039.73	-3419876.114
Pogona_barbata	16778396.03	-3419784.116
Pogona_barbata	16209851.77	-3419487.265
Pogona_barbata	16655176.93	-3419275.393
Pogona_barbata	16811570.36	-3419269.131
Pogona_barbata	16888146.92	-3419070.347
Pogona_barbata	16886973.73	-3418301.161
Pogona_barbata	16884778.95	-3418019.969
Pogona_barbata	16742567.52	-3417799.928
Pogona_barbata	16818385	-3417597.556
Pogona_barbata	16897248.63	-3417459.615
Pogona_barbata	16522634.38	-3417216.272
Pogona_barbata	16855147.26	-3416887.72
Pogona_barbata	16922458.26	-3416833.568
Pogona_barbata	16759280.81	-3416521.182
Pogona_barbata	16744894.32	-3416473.201
Pogona_barbata	16895607.22	-3416265.185
Pogona_barbata	16879360.25	-3416208.504
Pogona_barbata	16809267.15	-3416198.87
Pogona_barbata	16434430.38	-3416189.327
Pogona_barbata	16849236.2	-3415980.465
Pogona_barbata	16804164.27	-3415903.391
Pogona_barbata	16893808.19	-3415692.836
Pogona_barbata	16810118.08	-3415682.921
Pogona_barbata	16745233.73	-3415104.265
Pogona_barbata	16891480.72	-3414796.494
Pogona_barbata	16746151.56	-3414748.877
Pogona_barbata	16774012.16	-3413812.766
Pogona_barbata	16832393.11	-3413677.665
Pogona_barbata	16804617.34	-3413373.678
Pogona_barbata	16803874.84	-3413294.241
Pogona_barbata	16767514.44	-3413120.207
Pogona_barbata	16866465.67	-3412874.588
Pogona_barbata	16759955.18	-3412635.607
Pogona_barbata	16803361.66	-3412587.791
Pogona_barbata	16825016.08	-3412584.048
Pogona_barbata	16764331.93	-3412563.087
Pogona_barbata	16809695.07	-3412525.845
Pogona_barbata	16869731.34	-3412149.669
Pogona_barbata	16783839.11	-3411748.77
Pogona_barbata	16855380.81	-3411667.727
Pogona_barbata	16763867.73	-3411617.286
Pogona_barbata	16826815	-3411500.305
Pogona_barbata	16828306.35	-3411096.568
Pogona_barbata	16791807.47	-3411093.386
Pogona_barbata	16657847.49	-3410657.805
Pogona_barbata	16205781.49	-3410119.997
Pogona_barbata	16763975.37	-3409867.741
Pogona_barbata	16736039.19	-3409134.609
Pogona_barbata	16715069.71	-3408685.358
Pogona_barbata	15083791	-3408422.477
Pogona_barbata	16798111.16	-3408422.477
Pogona_barbata	16221357.87	-3408265.48
Pogona_barbata	16753281.8	-3407568.165
Pogona_barbata	16467826.23	-3406830.808
Pogona_barbata	16519045.11	-3405794.57
Pogona_barbata	16819351.25	-3404533.7
Pogona_barbata	16816096.83	-3404357.522
Pogona_barbata	16808055.78	-3403897.623
Pogona_barbata	16748125.15	-3403886.195
Pogona_barbata	16868576.4	-3402147.72
Pogona_barbata	16846352.8	-3401772.591
Pogona_barbata	16821822.1	-3400571.01
Pogona_barbata	14916811.77	-3400554.89
Pogona_barbata	16441888.79	-3400554.89
Pogona_barbata	16781413.24	-3400554.89
Pogona_barbata	14922964.39	-3400226.917
Pogona_barbata	16808753.86	-3399361.763
Pogona_barbata	16813584.35	-3398361.739
Pogona_barbata	16812528.26	-3398290.88
Pogona_barbata	16695820.57	-3397858.497
Pogona_barbata	16413569.56	-3397579.259
Pogona_barbata	16664527.77	-3397462.084
Pogona_barbata	16822843.9	-3397352.413
Pogona_barbata	16821577.53	-3397125.092
Pogona_barbata	14930230.22	-3396684.96
Pogona_barbata	16788158.53	-3395772.947
Pogona_barbata	16811155.47	-3395607.372
Pogona_barbata	16688682.65	-3394936.411
Pogona_barbata	16812033.22	-3394737.626
Pogona_barbata	14928764.14	-3394574.466
Pogona_barbata	16977468.35	-3394177.346
Pogona_barbata	16700341.48	-3393484.704
Pogona_barbata	16686815.05	-3393053.862
Pogona_barbata	16680471.06	-3392732.452
Pogona_barbata	16685748.72	-3392178.889
Pogona_barbata	16775033.41	-3391863.636
Pogona_barbata	16681658.39	-3391728.002
Pogona_barbata	16742179.68	-3391494.061
Pogona_barbata	16683338.76	-3390956.647
Pogona_barbata	16773000.93	-3390348.745
Pogona_barbata	16795416.45	-3389956.495
Pogona_barbata	16708242.94	-3389930.413
Pogona_barbata	16800818.78	-3389601.005
Pogona_barbata	16797931.27	-3388985.784
Pogona_barbata	16322009.61	-3388885.948
Pogona_barbata	16883620.23	-3388835.373
Pogona_barbata	15879435.04	-3388781.607
Pogona_barbata	16800069.49	-3388592.533
Pogona_barbata	16537963.97	-3388528.913
Pogona_barbata	16774673.4	-3388487.063
Pogona_barbata	16798481.08	-3388199.171
Pogona_barbata	16698491.68	-3388127.29
Pogona_barbata	16670093.75	-3388083.183
Pogona_barbata	16755364.48	-3388083.183
Pogona_barbata	16540233.44	-3388007.456
Pogona_barbata	16765194.66	-3387619.135
Pogona_barbata	16698726.12	-3387297.711
Pogona_barbata	16777502.36	-3387146.332
Pogona_barbata	16800330.43	-3386885.895
Pogona_barbata	16672914.36	-3386658.111
Pogona_barbata	16774513.21	-3386567.54
Pogona_barbata	16764014.89	-3386501.653
Pogona_barbata	16670093.75	-3386487.759
Pogona_barbata	16957070.61	-3386396.72
Pogona_barbata	16608382.23	-3386385.927
Pogona_barbata	16762450.3	-3386362.18
Pogona_barbata	16533506.07	-3386362.087
Pogona_barbata	16680503.9	-3386222.049
Pogona_barbata	16879691.32	-3386089.142
Pogona_barbata	16670470.56	-3385516.287
Pogona_barbata	16672692.95	-3385335.121
Pogona_barbata	16709468.01	-3385181.831
Pogona_barbata	16760301.05	-3385101.571
Pogona_barbata	16540217.3	-3384985.917
Pogona_barbata	16543968.76	-3384985.917
Pogona_barbata	16428622.29	-3384918.8
Pogona_barbata	16620775.76	-3384805.869
Pogona_barbata	16777821.4	-3384764.751
Pogona_barbata	16912794.73	-3384424.351
Pogona_barbata	16918449.87	-3384358.072
Pogona_barbata	16670256.94	-3384211.618
Pogona_barbata	16760480.5	-3384170.78
Pogona_barbata	16757073.12	-3384125.059
Pogona_barbata	16669383.86	-3383975.221
Pogona_barbata	16763227.64	-3383807.167
Pogona_barbata	16670929.42	-3383753.464
Pogona_barbata	16700639.26	-3383654.319
Pogona_barbata	16761486.83	-3383573.293
Pogona_barbata	16759530.39	-3383482.221
Pogona_barbata	16792150	-3383452.27
Pogona_barbata	16673720.42	-3383402.978
Pogona_barbata	16503114.51	-3383389.924
Pogona_barbata	16775128.92	-3383341.667
Pogona_barbata	16921063.87	-3383232.284
Pogona_barbata	16577632.56	-3382913.608
Pogona_barbata	16488617.48	-3382545.811
Pogona_barbata	16667139.22	-3382375.851
Pogona_barbata	16618807.08	-3382196.027
Pogona_barbata	16663915.96	-3381609.111
Pogona_barbata	16669176.59	-3381544.877
Pogona_barbata	16672660.33	-3381479.515
Pogona_barbata	16663180.58	-3381447.867
Pogona_barbata	16670356.79	-3381413.213
Pogona_barbata	16673819.05	-3381363.534
Pogona_barbata	16671800.72	-3381114.757
Pogona_barbata	16671258.15	-3380701.708
Pogona_barbata	16667955.86	-3380595.015
Pogona_barbata	16762987.64	-3380161.936
Pogona_barbata	16669624.65	-3379951.353
Pogona_barbata	16668339.35	-3379925.335
Pogona_barbata	16820466.67	-3379441.123
Pogona_barbata	16665127.9	-3379321.828
Pogona_barbata	16672643.3	-3379201.215
Pogona_barbata	16664325.84	-3379083.795
Pogona_barbata	16419365.85	-3378894.885
Pogona_barbata	16669263.19	-3378807.522
Pogona_barbata	16663529.35	-3378755.009
Pogona_barbata	14885197.03	-3378694.133
Pogona_barbata	16746124.96	-3378694.133
Pogona_barbata	16666926.93	-3378672.529
Pogona_barbata	16659500.81	-3378448.194
Pogona_barbata	16656745.43	-3378429.123
Pogona_barbata	16672875.4	-3378337.152
Pogona_barbata	16667652.18	-3378018.015
Pogona_barbata	16658173.54	-3377980.435
Pogona_barbata	16669603.94	-3377944.265
Pogona_barbata	16557850.42	-3377818.278
Pogona_barbata	16670309.48	-3377757.492
Pogona_barbata	16669037.32	-3377628.496
Pogona_barbata	16671071.8	-3377507.202
Pogona_barbata	16682533.92	-3377403.195
Pogona_barbata	16668139.87	-3377358.472
Pogona_barbata	16665457.4	-3376482.856
Pogona_barbata	16685771.76	-3376355.721
Pogona_barbata	16669548.39	-3375517.877
Pogona_barbata	16663998.56	-3375426.25
Pogona_barbata	16667924.02	-3375095.447
Pogona_barbata	16666858.13	-3375044.51
Pogona_barbata	16484493.32	-3374864.63
Pogona_barbata	16667434.32	-3374524.689
Pogona_barbata	16664384.5	-3374381.171
Pogona_barbata	16670708.68	-3374308.048
Pogona_barbata	16841991.75	-3374299.777
Pogona_barbata	16674764.82	-3374219.793
Pogona_barbata	16665032.27	-3373846.083
Pogona_barbata	16458574.02	-3373780.946
Pogona_barbata	16561175.86	-3373541.164
Pogona_barbata	16666440.35	-3373328.635
Pogona_barbata	16665504.38	-3373212.076
Pogona_barbata	14898411.77	-3373110.364
Pogona_barbata	16477952.41	-3371136.964
Pogona_barbata	16415185.25	-3370896.076
Pogona_barbata	16684315.15	-3369966.777
Pogona_barbata	16959648.65	-3369176.942
Pogona_barbata	16466716.93	-3368813.456
Pogona_barbata	16569758.15	-3367886.006
Pogona_barbata	16287822.61	-3367696.099
Pogona_barbata	16585203.84	-3367303.301
Pogona_barbata	16603086.54	-3366868.435
Pogona_barbata	16744232.53	-3366191.021
Pogona_barbata	16603936.02	-3365955.173
Pogona_barbata	16600442.92	-3364994.396
Pogona_barbata	16475284.64	-3364591.592
Pogona_barbata	16939240.34	-3364473.696
Pogona_barbata	16942950.95	-3364473.601
Pogona_barbata	16944806.2	-3364473.601
Pogona_barbata	16946661.57	-3364473.601
Pogona_barbata	16551236.14	-3363540.235
Pogona_barbata	16609488.52	-3363232.698
Pogona_barbata	16605485.14	-3361738.619
Pogona_barbata	16582585.16	-3361651.649
Pogona_barbata	16919463.54	-3361001.887
Pogona_barbata	16282367.96	-3359885.701
Pogona_barbata	16794326.3	-3359885.701
Pogona_barbata	16593169.31	-3358665.338
Pogona_barbata	16969584.03	-3355742.44
Pogona_barbata	16965263.5	-3354544.58
Pogona_barbata	16584314.73	-3353987.652
Pogona_barbata	16671874.86	-3352068.371
Pogona_barbata	16994928.58	-3350292.782
Pogona_barbata	16908432.78	-3349452.734
Pogona_barbata	16997404	-3349362.721
Pogona_barbata	16549423.42	-3348864.094
Pogona_barbata	16901272.83	-3348207.831
Pogona_barbata	16566168.65	-3347329.214
Pogona_barbata	16952009.91	-3345720.329
Pogona_barbata	16717373.81	-3342441.878
Pogona_barbata	16333449.58	-3341507.22
Pogona_barbata	16453326.09	-3339762.066
Pogona_barbata	16376878.21	-3339433.034
Pogona_barbata	16333734.89	-3339355.094
Pogona_barbata	16995597.95	-3335326.931
Pogona_barbata	16744665	-3334870.097
Pogona_barbata	16547642.31	-3334713.752
Pogona_barbata	16417732.46	-3333203.054
Pogona_barbata	16456694.28	-3333203.054
Pogona_barbata	16429174.32	-3332677.463
Pogona_barbata	16819014.73	-3332000.076
Pogona_barbata	16410351.98	-3331625.991
Pogona_barbata	16510461.6	-3329991.974
Pogona_barbata	16525378.41	-3328480.478
Pogona_barbata	16577681.54	-3327151.477
Pogona_barbata	16577864.21	-3325875.764
Pogona_barbata	16580455.95	-3325335.186
Pogona_barbata	16568423.32	-3325060.631
Pogona_barbata	16605528.44	-3323755.41
Pogona_barbata	16880664.03	-3321930.776
Pogona_barbata	16501955.9	-3321218.443
Pogona_barbata	16384500.7	-3319771.666
Pogona_barbata	16540183.9	-3319027.854
Pogona_barbata	16759453.02	-3318728.235
Pogona_barbata	16790652.75	-3317419.919
Pogona_barbata	16284376.16	-3317215.031
Pogona_barbata	16641465.27	-3316872.685
Pogona_barbata	16642810.01	-3316701.082
Pogona_barbata	16772126.63	-3315985.401
Pogona_barbata	16644364.14	-3315958.438
Pogona_barbata	16635979	-3315387.649
Pogona_barbata	16462260.26	-3314297.814
Pogona_barbata	17002114.15	-3313840.006
Pogona_barbata	16823542.43	-3310469.777
Pogona_barbata	17012674.02	-3308987.474
Pogona_barbata	16577253.29	-3307955.671
Pogona_barbata	16021757.57	-3307550.193
Pogona_barbata	16231616.4	-3306927.923
Pogona_barbata	16783308.56	-3306175.478
Pogona_barbata	16769650.66	-3305903.275
Pogona_barbata	16768706.79	-3305672.455
Pogona_barbata	17011627.96	-3305312.149
Pogona_barbata	16335997.91	-3303851.738
Pogona_barbata	16719705.17	-3303393.494
Pogona_barbata	16333530.62	-3303028.359
Pogona_barbata	17011756.97	-3298035.33
Pogona_barbata	16392293.73	-3296925.111
Pogona_barbata	16496936.06	-3296917.716
Pogona_barbata	16694608.64	-3296889.558
Pogona_barbata	16693685.35	-3296805.084
Pogona_barbata	17027675.66	-3295918.109
Pogona_barbata	16496638.16	-3295522.331
Pogona_barbata	16685056.98	-3294988.943
Pogona_barbata	17006855.91	-3294873.253
Pogona_barbata	16587654.98	-3294772.542
Pogona_barbata	16493203.51	-3294102.455
Pogona_barbata	16492340.01	-3294072.297
Pogona_barbata	16616810.89	-3293628.829
Pogona_barbata	16584526.46	-3293446.921
Pogona_barbata	17011230.32	-3292952.584
Pogona_barbata	16435680.06	-3292622.977
Pogona_barbata	16614464.06	-3292480.224
Pogona_barbata	16610649.14	-3292128.311
Pogona_barbata	16618107.54	-3292128.311
Pogona_barbata	16586217.96	-3291640.641
Pogona_barbata	16734400.68	-3290277.75
Pogona_barbata	16564772.15	-3289450.104
Pogona_barbata	16623673.52	-3288997.492
Pogona_barbata	16575176.18	-3288603.79
Pogona_barbata	16624182.14	-3288424.154
Pogona_barbata	17027095.02	-3287958.111
Pogona_barbata	17012135.46	-3287604.695
Pogona_barbata	16422298.34	-3287261.895
Pogona_barbata	16613433.8	-3286853.974
Pogona_barbata	16425212.35	-3286138.311
Pogona_barbata	16495543.78	-3285392.216
Pogona_barbata	16619754.52	-3285356.523
Pogona_barbata	16186674.05	-3284359.542
Pogona_barbata	16598901.15	-3284264.604
Pogona_barbata	16611856.62	-3284215.426
Pogona_barbata	16556237.28	-3282752.579
Pogona_barbata	16827722.15	-3281118.271
Pogona_barbata	16550269.45	-3278294.344
Pogona_barbata	16839764.58	-3278149.565
Pogona_barbata	16661220.92	-3277952.529
Pogona_barbata	16598019.39	-3277725.182
Pogona_barbata	16772321.77	-3277692.975
Pogona_barbata	17017364.25	-3277439.969
Pogona_barbata	16658127.79	-3277329.283
Pogona_barbata	17032003.65	-3276477.476
Pogona_barbata	17015172.26	-3275987.259
Pogona_barbata	16801339.43	-3275465.752
Pogona_barbata	16486416.59	-3274753
Pogona_barbata	16801784.7	-3274753
Pogona_barbata	16711951.43	-3274417.421
Pogona_barbata	16936177.39	-3273501.281
Pogona_barbata	16922375.66	-3273428.188
Pogona_barbata	16931258.85	-3273421.154
Pogona_barbata	17004642.99	-3272057.172
Pogona_barbata	17010610.5	-3271962.011
Pogona_barbata	16802200.48	-3271786.804
Pogona_barbata	16798257.77	-3271602.846
Pogona_barbata	16611045.99	-3271290.158
Pogona_barbata	16792247.96	-3270610.268
Pogona_barbata	16543621.45	-3270400.232
Pogona_barbata	17006962.89	-3270089.122
Pogona_barbata	16441778.58	-3269439.859
Pogona_barbata	16635344.37	-3268593.885
Pogona_barbata	16586604.13	-3268383.328
Pogona_barbata	16632719.56	-3268294.695
Pogona_barbata	17016469.8	-3267826.108
Pogona_barbata	17006348.07	-3267622.955
Pogona_barbata	16402874.54	-3267404.959
Pogona_barbata	16724674.14	-3267238.226
Pogona_barbata	16467175.79	-3267088.8
Pogona_barbata	16837659.64	-3267072.722
Pogona_barbata	16801146.06	-3266917.399
Pogona_barbata	16755724.48	-3266636.989
Pogona_barbata	16646687.82	-3265457.8
Pogona_barbata	16923007.07	-3264543.34
Pogona_barbata	16915436.34	-3264063.432
Pogona_barbata	16644774.8	-3264035.458
Pogona_barbata	17036549.16	-3262851.656
Pogona_barbata	16519812.43	-3262104.432
Pogona_barbata	16593951.21	-3262104.432
Pogona_barbata	16480818.33	-3261971.197
Pogona_barbata	16597088.53	-3261728.613
Pogona_barbata	16598385.29	-3261500.581
Pogona_barbata	16927126.11	-3261135.108
Pogona_barbata	16633624.26	-3260803.693
Pogona_barbata	16460367.83	-3260486.452
Pogona_barbata	16408751.2	-3260068.208
Pogona_barbata	16612809.29	-3259978.731
Pogona_barbata	16644365.59	-3259723.999
Pogona_barbata	16623061.71	-3259660.033
Pogona_barbata	16412099.58	-3259334.947
Pogona_barbata	16617840.82	-3259129.894
Pogona_barbata	16415207.73	-3258393.416
Pogona_barbata	17035938.57	-3258085.137
Pogona_barbata	16665751.84	-3257729.337
Pogona_barbata	16598115.01	-3257091.967
Pogona_barbata	16422146.5	-3257060.64
Pogona_barbata	16416471.54	-3257004.842
Pogona_barbata	16665311.35	-3256620.91
Pogona_barbata	16827722.15	-3255726.051
Pogona_barbata	16829310.67	-3255412.731
Pogona_barbata	16645567.95	-3255327.498
Pogona_barbata	16672946.31	-3255122.071
Pogona_barbata	16757134.79	-3254434.423
Pogona_barbata	16648332.68	-3254434.042
Pogona_barbata	16789190.46	-3253861.694
Pogona_barbata	16652604.56	-3253519.449
Pogona_barbata	16438848.43	-3253486.872
Pogona_barbata	17020750.14	-3252582.852
Pogona_barbata	16389126.13	-3252523.696
Pogona_barbata	16662054.14	-3250967.982
Pogona_barbata	16417732.46	-3250963.215
Pogona_barbata	16670060.02	-3250906.049
Pogona_barbata	16586078.81	-3249432.116
Pogona_barbata	16588385.24	-3249343.296
Pogona_barbata	16835180.55	-3249343.296
Pogona_barbata	16419701.7	-3249096.472
Pogona_barbata	16673492.89	-3248725.655
Pogona_barbata	16587162.95	-3248558.109
Pogona_barbata	16782066.57	-3248480.625
Pogona_barbata	16719336.59	-3247578.316
Pogona_barbata	16716898.47	-3247324.868
Pogona_barbata	16717849.81	-3246800.413
Pogona_barbata	16442945.43	-3246677.826
Pogona_barbata	16647155.03	-3246061.626
Pogona_barbata	16617964.5	-3246018.822
Pogona_barbata	16813323.3	-3245931.498
Pogona_barbata	16672995.96	-3245459.591
Pogona_barbata	16671257.04	-3244915.295
Pogona_barbata	16430756.84	-3244643.943
Pogona_barbata	16664032.4	-3243951.709
Pogona_barbata	16715623.42	-3243850.638
Pogona_barbata	16734669.52	-3243750.42
Pogona_barbata	16424579.5	-3243734.21
Pogona_barbata	16418949.52	-3243362.891
Pogona_barbata	16855552.02	-3243051.538
Pogona_barbata	16618762.33	-3242778.134
Pogona_barbata	16659226.96	-3242048.186
Pogona_barbata	16659535.32	-3241237.871
Pogona_barbata	16838186.18	-3241089.742
Pogona_barbata	16419058.28	-3239608.159
Pogona_barbata	16878291.25	-3238890.936
Pogona_barbata	17026190.77	-3238588.313
Pogona_barbata	16434430.38	-3238282.239
Pogona_barbata	16505266.76	-3238087.507
Pogona_barbata	16659102.51	-3237532.669
Pogona_barbata	16613437.91	-3235894.393
Pogona_barbata	16430563.48	-3234845.128
Pogona_barbata	17001082.21	-3234067.024
Pogona_barbata	16716204.62	-3232725.149
Pogona_barbata	16710525.1	-3232668.632
Pogona_barbata	16711996.63	-3232223.649
Pogona_barbata	16582819.27	-3231887.58
Pogona_barbata	16772062.4	-3231887.58
Pogona_barbata	17033663.2	-3231887.58
Pogona_barbata	16734790.41	-3231580.148
Pogona_barbata	16420914.97	-3231525.344
Pogona_barbata	16745541.42	-3230772.177
Pogona_barbata	16714431.3	-3230650.336
Pogona_barbata	16764497.35	-3230065.456
Pogona_barbata	16715242.71	-3229148.005
Pogona_barbata	16764707.08	-3228910.2
Pogona_barbata	16885274.32	-3228736.376
Pogona_barbata	16669256.96	-3228443.455
Pogona_barbata	16561065.99	-3227550.776
Pogona_barbata	17032409.3	-3227347.605
Pogona_barbata	16837072.98	-3227112.618
Pogona_barbata	16656138.18	-3226266.723
Pogona_barbata	16705888.19	-3225189.921
Pogona_barbata	16573103.97	-3224935.869
Pogona_barbata	16712182.64	-3224871.662
Pogona_barbata	16705505.26	-3224093.503
Pogona_barbata	16709092.64	-3223570.618
Pogona_barbata	16567868.84	-3223017.219
Pogona_barbata	16888947.87	-3222335.241
Pogona_barbata	16865563.09	-3221611.93
Pogona_barbata	16684142.27	-3221155.051
Pogona_barbata	16683079.39	-3220155.29
Pogona_barbata	16232074.37	-3220153.378
Pogona_barbata	16881321.37	-3219180.851
Pogona_barbata	16528511.61	-3218401.272
Pogona_barbata	16880270.51	-3218383.485
Pogona_barbata	17034460.58	-3217939.649
Pogona_barbata	17030843.04	-3217127.739
Pogona_barbata	16849502.92	-3216099.052
Pogona_barbata	16883381.89	-3215929.777
Pogona_barbata	16797090.14	-3215237.444
Pogona_barbata	16901112.64	-3213816.942
Pogona_barbata	17035480.83	-3213588.892
Pogona_barbata	16880208.17	-3211262.542
Pogona_barbata	16459051.36	-3208260.302
Pogona_barbata	16870653.62	-3208126.491
Pogona_barbata	16761886.69	-3206877.334
Pogona_barbata	17006515.39	-3206748.296
Pogona_barbata	16524766.15	-3206266.1
Pogona_barbata	16708077.07	-3205907.285
Pogona_barbata	16418525.5	-3205806.665
Pogona_barbata	16573579.75	-3204829.511
Pogona_barbata	16673767.29	-3204829.511
Pogona_barbata	16751690.93	-3204829.511
Pogona_barbata	16677440.83	-3203201.663
Pogona_barbata	16679333.26	-3203201.663
Pogona_barbata	16728978.86	-3201962.975
Pogona_barbata	16714613.42	-3200554.481
Pogona_barbata	16832526.69	-3200333.104
Pogona_barbata	17046687.58	-3200040.932
Pogona_barbata	17044273.95	-3200022.255
Pogona_barbata	16651887.33	-3199248.29
Pogona_barbata	16716544.7	-3198125.599
Pogona_barbata	17046692.04	-3197911.161
Pogona_barbata	17047511.9	-3197858.177
Pogona_barbata	16852595.37	-3197112.015
Pogona_barbata	17046467.51	-3196043.129
Pogona_barbata	16451128.31	-3195249.959
Pogona_barbata	16176440.79	-3195176.929
Pogona_barbata	16831444.67	-3192425.998
Pogona_barbata	16839996.45	-3192367.328
Pogona_barbata	16449457.74	-3191685.269
Pogona_barbata	17048194.96	-3191197.233
Pogona_barbata	17048075.85	-3189206.96
Pogona_barbata	17052253.56	-3188826.308
Pogona_barbata	17032580.29	-3184366.835
Pogona_barbata	16496710.3	-3183851.081
Pogona_barbata	17053794.22	-3183756.659
Pogona_barbata	17053150.13	-3183054.607
Pogona_barbata	16690294	-3182908.452
Pogona_barbata	16276609.4	-3179555.29
Pogona_barbata	16245220.65	-3179259.607
Pogona_barbata	16733215.91	-3178347.353
Pogona_barbata	17054145.99	-3177598.625
Pogona_barbata	16738666.55	-3176062.202
Pogona_barbata	16691523.86	-3175916.04
Pogona_barbata	16941703.17	-3175810.881
Pogona_barbata	16942506.23	-3175591.627
Pogona_barbata	16496274.48	-3174806.48
Pogona_barbata	17030847.71	-3174750.484
Pogona_barbata	16248860.79	-3174429.487
Pogona_barbata	17054145.99	-3174429.487
Pogona_barbata	16688801.88	-3173714.274
Pogona_barbata	16941653.53	-3173408.039
Pogona_barbata	16540348.99	-3172710.232
Pogona_barbata	17054512.12	-3172568.244
Pogona_barbata	17050627.18	-3171756.143
Pogona_barbata	17029989.66	-3171259.316
Pogona_barbata	16439117.38	-3171120.095
Pogona_barbata	16853120.58	-3170939.554
Pogona_barbata	16259133.24	-3170827.038
Pogona_barbata	16943717.17	-3170273.28
Pogona_barbata	17048464.91	-3170232.346
Pogona_barbata	17050697.53	-3169884.872
Pogona_barbata	16943957.5	-3169233.903
Pogona_barbata	16349048.33	-3167991.998
Pogona_barbata	16490090.13	-3167991.998
Pogona_barbata	16802903.46	-3167948.746
Pogona_barbata	17058538.32	-3167532.662
Pogona_barbata	16917558.42	-3167168.56
Pogona_barbata	16974318.11	-3167108.868
Pogona_barbata	17045725.12	-3167025.529
Pogona_barbata	16855552.02	-3166987.558
Pogona_barbata	17047317.32	-3166961.03
Pogona_barbata	17059343.5	-3166663.907
Pogona_barbata	16796218.73	-3166454.057
Pogona_barbata	17050361.13	-3166454.057
Pogona_barbata	16746731.65	-3166433.777
Pogona_barbata	17056661.59	-3166314.96
Pogona_barbata	17051497.36	-3165980.71
Pogona_barbata	17060494.76	-3165881.307
Pogona_barbata	17027824.27	-3165838.14
Pogona_barbata	17049789.17	-3165453.403
Pogona_barbata	17042954.71	-3165389.567
Pogona_barbata	17036616.29	-3165384.087
Pogona_barbata	17029695.33	-3165211.034
Pogona_barbata	16622430.75	-3164983.754
Pogona_barbata	17048986.11	-3164703.685
Pogona_barbata	17040075.09	-3163560.537
Pogona_barbata	17048493.3	-3163163.976
Pogona_barbata	17030618.62	-3162000.355
Pogona_barbata	17043624.96	-3161718.565
Pogona_barbata	16753153.23	-3161415.319
Pogona_barbata	17030157.53	-3161219.113
Pogona_barbata	17043214.86	-3161041.851
Pogona_barbata	17028175.15	-3160848.135
Pogona_barbata	16821539.02	-3160820.63
Pogona_barbata	17038458.4	-3160349.892
Pogona_barbata	17040418.07	-3160045.161
Pogona_barbata	17031882.09	-3160011.298
Pogona_barbata	16724260.81	-3159822.57
Pogona_barbata	17028774.5	-3159569.576
Pogona_barbata	16824241.96	-3158890.79
Pogona_barbata	17019899.1	-3158697.419
Pogona_barbata	16710836.68	-3158375.893
Pogona_barbata	17028198.53	-3158353.961
Pogona_barbata	16713315.43	-3158053.786
Pogona_barbata	16490867.92	-3157190.057
Pogona_barbata	17061156.67	-3155897.834
Pogona_barbata	17061959.84	-3154767.42
Pogona_barbata	16589846.98	-3154643.842
Pogona_barbata	17063572.3	-3154590.715
Pogona_barbata	17012645.3	-3152927.548
Pogona_barbata	17020712.74	-3152879.129
Pogona_barbata	17060109.93	-3152598.905
Pogona_barbata	17021634.69	-3152532.193
Pogona_barbata	17056077.05	-3152170.709
Pogona_barbata	16721968.63	-3152024.087
Pogona_barbata	17058725.9	-3151992.899
Pogona_barbata	17034536.06	-3150797.43
Pogona_barbata	16830981.47	-3150684.104
Pogona_barbata	16774139.62	-3149783.136
Pogona_barbata	17049506.86	-3149745.775
Pogona_barbata	17060332.01	-3149731.138
Pogona_barbata	16509538.09	-3149657.474
Pogona_barbata	16204034.1	-3149527.765
Pogona_barbata	17032232.53	-3149407.203
Pogona_barbata	17048354.04	-3149051.671
Pogona_barbata	17064705.76	-3149028.077
Pogona_barbata	17040984.13	-3148970.201
Pogona_barbata	17023711.35	-3148883.819
Pogona_barbata	16509752.71	-3148612.823
Pogona_barbata	17045819.4	-3148184.743
Pogona_barbata	16664777.8	-3146934.968
Pogona_barbata	16720696.58	-3146621.537
Pogona_barbata	16479217.78	-3146587.149
Pogona_barbata	17041097.01	-3146536.386
Pogona_barbata	16665819.41	-3146021.616
Pogona_barbata	17023944.01	-3146015.451
Pogona_barbata	17046170.62	-3145810.46
Pogona_barbata	16520984.74	-3145470.886
Pogona_barbata	17024290.32	-3144711.45
Pogona_barbata	16517972.1	-3144194.464
Pogona_barbata	17022419.93	-3143970.645
Pogona_barbata	16927960.34	-3143961.109
Pogona_barbata	17023830.69	-3143841.731
Pogona_barbata	17020902.65	-3143726.878
Pogona_barbata	17039805.37	-3143720.04
Pogona_barbata	16515653.2	-3143084.964
Pogona_barbata	16859964.61	-3143062.417
Pogona_barbata	16721416.71	-3143051.335
Pogona_barbata	16404947.08	-3142145.622
Pogona_barbata	16516095.81	-3141950.573
Pogona_barbata	17024638.53	-3140972.089
Pogona_barbata	16796218.73	-3140753.979
Pogona_barbata	16516421.75	-3140730.176
Pogona_barbata	16802991.52	-3140087.583
Pogona_barbata	16757775.99	-3139984.93
Pogona_barbata	17045001.2	-3139054.837
Pogona_barbata	17031427.02	-3138276.88
Pogona_barbata	16999795.81	-3138029.02
Pogona_barbata	17066507.69	-3137632.778
Pogona_barbata	17024423.69	-3137572.904
Pogona_barbata	17023721.59	-3136708.634
Pogona_barbata	17066963.98	-3136587.626
Pogona_barbata	17027862.23	-3136013.999
Pogona_barbata	17067036.79	-3135111.21
Pogona_barbata	17064772.99	-3134851.409
Pogona_barbata	17027862.68	-3134795.571
Pogona_barbata	16990840.04	-3134224.251
Pogona_barbata	17024644.1	-3133488.836
Pogona_barbata	17068217.44	-3133451.799
Pogona_barbata	17011281.31	-3133428.069
Pogona_barbata	16831981.45	-3133426.818
Pogona_barbata	16986246.67	-3132993.932
Pogona_barbata	17068436.96	-3130665.398
Pogona_barbata	16982120.5	-3130544.606
Pogona_barbata	17069240.47	-3130402.393
Pogona_barbata	17021198.76	-3130091.525
Pogona_barbata	17066435.66	-3129983.365
Pogona_barbata	16905645.79	-3129471.011
Pogona_barbata	17064120.22	-3128695.201
Pogona_barbata	16664624.17	-3127796.861
Pogona_barbata	17059919.02	-3126239.797
Pogona_barbata	16799238.05	-3126169.722
Pogona_barbata	16421610.83	-3126168.37
Pogona_barbata	17026947.63	-3125390.852
Pogona_barbata	17029847.51	-3123518.187
Pogona_barbata	16750520.97	-3123422.118
Pogona_barbata	16319437.35	-3123100.605
Pogona_barbata	17044795.15	-3123100.605
Pogona_barbata	17056441.84	-3122889.156
Pogona_barbata	17023605.71	-3122872.259
Pogona_barbata	17058654.43	-3122449.825
Pogona_barbata	16302199.08	-3122320.533
Pogona_barbata	17045781.89	-3121726.19
Pogona_barbata	17071893.77	-3121532.574
Pogona_barbata	17030853.83	-3121034.564
Pogona_barbata	17072419.75	-3120986.568
Pogona_barbata	17052094.93	-3120412.524
Pogona_barbata	16858714.49	-3119980.617
Pogona_barbata	16681225.7	-3119817.292
Pogona_barbata	16717149.16	-3119814.011
Pogona_barbata	17059478.19	-3119666.623
Pogona_barbata	17031091.72	-3118803.016
Pogona_barbata	17071836.1	-3118634.362
Pogona_barbata	16677989.08	-3118411.804
Pogona_barbata	16592170.1	-3118271.83
Pogona_barbata	16720876.92	-3118110.222
Pogona_barbata	17053391.47	-3117101.76
Pogona_barbata	16724484.45	-3116875.88
Pogona_barbata	16473392.21	-3116629.516
Pogona_barbata	16827329.19	-3116439.959
Pogona_barbata	17058857.92	-3116305.661
Pogona_barbata	17069416.13	-3116198.511
Pogona_barbata	17021512.79	-3115713.28
Pogona_barbata	17072162.72	-3114273.679
Pogona_barbata	16479181.38	-3114198.012
Pogona_barbata	16671533.44	-3113736.071
Pogona_barbata	17071580.18	-3112094.366
Pogona_barbata	17057927.85	-3111771.619
Pogona_barbata	17020530.95	-3111264.133
Pogona_barbata	17063887	-3109929.275
Pogona_barbata	16808604.92	-3109259.556
Pogona_barbata	17063196.71	-3109232.484
Pogona_barbata	17062164.22	-3109147.11
Pogona_barbata	17060671.87	-3108626.051
Pogona_barbata	17058621.03	-3107415.011
Pogona_barbata	17020765.39	-3106813.788
Pogona_barbata	16873168.77	-3105731.458
Pogona_barbata	16912323.62	-3105428.237
Pogona_barbata	16633882.63	-3105088.056
Pogona_barbata	17031772.66	-3105071.518
Pogona_barbata	16786422.95	-3105011.742
Pogona_barbata	16363965.15	-3103771.532
Pogona_barbata	17030146.62	-3103617.914
Pogona_barbata	17069248.7	-3102236.858
Pogona_barbata	16623070.39	-3102144.168
Pogona_barbata	16618925.74	-3101560.531
Pogona_barbata	16798345.71	-3101546.791
Pogona_barbata	17070048.2	-3101536.438
Pogona_barbata	16812395.68	-3101055.721
Pogona_barbata	16356665.26	-3100802.681
Pogona_barbata	16904018.3	-3100250.609
Pogona_barbata	17064771.55	-3099975.388
Pogona_barbata	16781966.38	-3099846.676
Pogona_barbata	16286871.84	-3099836.418
Pogona_barbata	16902193.77	-3099470.595
Pogona_barbata	17072330.14	-3099085.698
Pogona_barbata	16797800.58	-3098475.652
Pogona_barbata	16573206.16	-3095587.442
Pogona_barbata	17020750.14	-3095329.516
Pogona_barbata	16806517.23	-3095021.919
Pogona_barbata	17042421.6	-3093363.219
Pogona_barbata	16811503.56	-3092822.267
Pogona_barbata	17044606.47	-3092555.848
Pogona_barbata	17076536.24	-3091735.048
Pogona_barbata	17075446.75	-3091544.632
Pogona_barbata	16806298.49	-3090972.588
Pogona_barbata	17078363.1	-3090681.129
Pogona_barbata	17030971.61	-3090306.841
Pogona_barbata	16393857.77	-3090284.368
Pogona_barbata	16449944.2	-3090094.894
Pogona_barbata	17045165.18	-3089952.011
Pogona_barbata	16808371.03	-3089591.742
Pogona_barbata	17036122.36	-3089431.996
Pogona_barbata	16428864.41	-3089250.351
Pogona_barbata	17030146.51	-3089096.51
Pogona_barbata	16807135.28	-3088570.348
Pogona_barbata	16765853.78	-3087891.558
Pogona_barbata	16806033.88	-3087574.238
Pogona_barbata	17005359.11	-3087374.539
Pogona_barbata	16781524.22	-3087203.808
Pogona_barbata	16377599.11	-3087157.007
Pogona_barbata	17078285.06	-3086573.184
Pogona_barbata	17031887.43	-3084184.929
Pogona_barbata	16374097.89	-3084158.371
Pogona_barbata	16885537.26	-3083962.579
Pogona_barbata	17073412.61	-3083872.339
Pogona_barbata	17048588.81	-3083739.45
Pogona_barbata	16991967.49	-3082913.672
Pogona_barbata	16371832.87	-3082771.075
Pogona_barbata	16362530.13	-3082440.314
Pogona_barbata	16370843.58	-3081387.178
Pogona_barbata	16947143.47	-3081350.821
Pogona_barbata	16901972.25	-3081109.404
Pogona_barbata	17070843.91	-3081109.404
Pogona_barbata	16370014.25	-3081048.034
Pogona_barbata	16910945.71	-3081038.627
Pogona_barbata	17075582.12	-3079984.863
Pogona_barbata	16369293.12	-3079853.668
Pogona_barbata	16404708.08	-3079558.01
Pogona_barbata	16368696	-3079294.543
Pogona_barbata	17009020.52	-3078569.263
Pogona_barbata	16916388.12	-3076700.889
Pogona_barbata	16831981.23	-3075300.164
Pogona_barbata	16937369.06	-3074909.983
Pogona_barbata	17080575.69	-3074838.581
Pogona_barbata	17063422.58	-3074708.385
Pogona_barbata	16826590.03	-3074222.326
Pogona_barbata	16829820.18	-3072602.546
Pogona_barbata	16381467.02	-3072579.256
Pogona_barbata	16387311.29	-3072390.519
Pogona_barbata	17080675.09	-3071773.151
Pogona_barbata	17072333.48	-3071531.995
Pogona_barbata	16592920.95	-3071502.396
Pogona_barbata	17082262.96	-3069403.371
Pogona_barbata	16989622.54	-3069337.463
Pogona_barbata	17081234.03	-3069231.078
Pogona_barbata	17090153.06	-3068679.235
Pogona_barbata	17091789.79	-3066929.936
Pogona_barbata	16588385.24	-3066555.843
Pogona_barbata	16913104.19	-3066555.843
Pogona_barbata	16966871.51	-3066555.843
Pogona_barbata	17073680.67	-3065746.06
Pogona_barbata	16990325.19	-3065132.951
Pogona_barbata	17072533.52	-3064434.055
Pogona_barbata	17073466.6	-3063686.746
Pogona_barbata	17013947.3	-3061805.851
Pogona_barbata	16822156.17	-3061700.066
Pogona_barbata	17089071.03	-3061318.696
Pogona_barbata	16937729.07	-3060805.093
Pogona_barbata	16929301.96	-3059003.153
Pogona_barbata	17095896.92	-3057786.882
Pogona_barbata	17076409.89	-3055286.938
Pogona_barbata	16789865.17	-3055019.348
Pogona_barbata	16785942.27	-3054569.005
Pogona_barbata	16972416.22	-3054381.786
Pogona_barbata	16780720.61	-3053862.102
Pogona_barbata	17067059.05	-3053634.427
Pogona_barbata	17097350.2	-3053131.722
Pogona_barbata	16780860.98	-3052702.005
Pogona_barbata	16903864.68	-3052370.564
Pogona_barbata	16968826.17	-3052087.537
Pogona_barbata	17097913.59	-3052076.55
Pogona_barbata	16781047.33	-3051752.87
Pogona_barbata	17098592.63	-3051284.104
Pogona_barbata	17095171.45	-3051209.232
Pogona_barbata	16909430.65	-3050425.858
Pogona_barbata	17050554.49	-3050271.435
Pogona_barbata	16644820.99	-3048600.422
Pogona_barbata	17098559.35	-3048279.551
Pogona_barbata	16654321	-3048001.468
Pogona_barbata	17055927.1	-3045562.499
Pogona_barbata	17099978.67	-3044801.86
Pogona_barbata	17091054.08	-3044303.881
Pogona_barbata	16929802.12	-3043908.438
Pogona_barbata	17089322.95	-3043908.438
Pogona_barbata	17100454.9	-3043908.438
Pogona_barbata	17065652.31	-3043675.488
Pogona_barbata	16035974.51	-3043372.271
Pogona_barbata	16913141.26	-3042319.027
Pogona_barbata	16034705.47	-3041048.238
Pogona_barbata	16744425.33	-3041025.853
Pogona_barbata	17100773.27	-3040847.732
Pogona_barbata	16571761.57	-3039074.447
Pogona_barbata	17096089.28	-3038493.736
Pogona_barbata	16716616.17	-3038344.196
Pogona_barbata	16523523.05	-3037451.875
Pogona_barbata	17094853.19	-3036542.929
Pogona_barbata	17095835.14	-3036313.902
Pogona_barbata	17074695.23	-3035462.019
Pogona_barbata	17089258.49	-3034881.008
Pogona_barbata	17055908.07	-3034619.319
Pogona_barbata	16850153.02	-3031716.531
Pogona_barbata	16819478.27	-3029551.459
Pogona_barbata	17041121.61	-3029302.401
Pogona_barbata	17092569.03	-3027448.898
Pogona_barbata	17091154.04	-3026883.331
Pogona_barbata	16930782.18	-3024665.4
Pogona_barbata	16972659.23	-3020195.169
Pogona_barbata	17061330.22	-3019831.39
Pogona_barbata	16949107.81	-3018415.168
Pogona_barbata	16818519.7	-3017960.608
Pogona_barbata	17091191.78	-3016222.671
Pogona_barbata	17090505.05	-3015458.434
Pogona_barbata	17094743.76	-3014545.629
Pogona_barbata	17095486.82	-3013417.173
Pogona_barbata	17093520.03	-3012835.431
Pogona_barbata	17088232.24	-3012543.328
Pogona_barbata	17094150.43	-3012123.946
Pogona_barbata	17094514.44	-3011183.034
Pogona_barbata	17095314.16	-3008200.747
Pogona_barbata	17087799.21	-3006690.881
Pogona_barbata	17093107.81	-3006573.991
Pogona_barbata	17086986.46	-3005609.052
Pogona_barbata	16976222.35	-3005596.451
Pogona_barbata	16922343.71	-3003253.311
Pogona_barbata	17090996.41	-3000273.096
Pogona_barbata	16911286.01	-2998433.257
Pogona_barbata	17048580.02	-2998433.257
Pogona_barbata	17086136.09	-2996031.749
Pogona_barbata	17087462.02	-2995882.291
Pogona_barbata	17084391.94	-2994303.415
Pogona_barbata	17089440.95	-2994113.652
Pogona_barbata	17088071.16	-2993979.125
Pogona_barbata	17087109.81	-2993588.929
Pogona_barbata	16554878.07	-2992839.584
Pogona_barbata	16248376.55	-2983763.523
Pogona_barbata	16217357.38	-2983698.934
Pogona_barbata	16933549.91	-2982133.04
Pogona_barbata	17063385.51	-2982133.04
Pogona_barbata	16540316.56	-2981992.201
Pogona_barbata	17052290.63	-2978870.061
Pogona_barbata	16911286.01	-2970708.141
Pogona_barbata	17069076.48	-2967298.35
Pogona_barbata	17076497.71	-2967298.319
Pogona_barbata	17046812.9	-2965664.787
Pogona_barbata	16838854.09	-2964108.891
Pogona_barbata	16712766.18	-2960905.779
Pogona_barbata	17035589.03	-2960902.543
Pogona_barbata	16859336.88	-2954366.02
Pogona_barbata	16957669.06	-2951094.57
Pogona_barbata	16961379.78	-2944548.929
Pogona_barbata	17052290.63	-2944548.929
Pogona_barbata	16957669.06	-2942911.858
Pogona_barbata	16961379.78	-2942911.858
Pogona_barbata	16963235.03	-2942911.858
Pogona_barbata	16987354.3	-2942911.858
Pogona_barbata	16961379.78	-2941274.543
Pogona_barbata	16965090.4	-2941274.543
Pogona_barbata	16953958.45	-2939637.082
Pogona_barbata	17007762.83	-2939637.082
Pogona_barbata	17048580.02	-2939637.082
Pogona_barbata	17035680.92	-2937855.72
Pogona_barbata	16914996.63	-2934723.04
Pogona_barbata	16957669.06	-2934723.04
Pogona_barbata	17018894.78	-2934723.04
Pogona_barbata	17023923.08	-2932538.142
Pogona_barbata	16994197.1	-2931960.877
Pogona_barbata	17030026.73	-2931445.728
Pogona_barbata	17031882.09	-2931445.728
Pogona_barbata	17033825.66	-2931302.102
Pogona_barbata	17039674.46	-2930134.59
Pogona_barbata	17026326.14	-2929829.032
Pogona_barbata	17030026.73	-2929806.806
Pogona_barbata	17030026.73	-2928167.542
Pogona_barbata	17033737.45	-2928167.542
Pogona_barbata	17031970.3	-2928023.885
Pogona_barbata	17030026.73	-2926528.035
Pogona_barbata	17033737.45	-2926528.035
Pogona_barbata	17018983.18	-2926384.413
Pogona_barbata	17034108.93	-2925216.215
Pogona_barbata	17030026.73	-2924888.383
Pogona_barbata	17037448.07	-2924888.383
Pogona_barbata	17024460.75	-2923248.39
Pogona_barbata	17026316.12	-2923248.39
Pogona_barbata	17035592.7	-2923248.39
Pogona_barbata	17050435.38	-2923248.39
Pogona_barbata	17000794.12	-2922898.26
Pogona_barbata	17033737.45	-2921608.155
Pogona_barbata	17031970.26	-2921464.423
Pogona_barbata	17017039.53	-2919967.776
Pogona_barbata	17028171.48	-2919967.776
Pogona_barbata	17037448.07	-2919967.776
Pogona_barbata	17041158.68	-2919967.776
Pogona_barbata	17026316.12	-2918327.056
Pogona_barbata	17037448.07	-2918327.056
Pogona_barbata	16986523.63	-2918126.613
Pogona_barbata	16649036.22	-2917561.199
Pogona_barbata	17007762.83	-2916686.094
Pogona_barbata	17041158.68	-2916686.094
Pogona_barbata	17018894.78	-2915044.988
Pogona_barbata	16650674.73	-2903714.32
Pogona_barbata	17039303.43	-2901906.854
Pogona_barbata	17042924.09	-2901758.865
Pogona_barbata	17044754.85	-2901673.087
Pogona_barbata	16947963.89	-2898086.006
Pogona_barbata	17027030.45	-2897661.65
Pogona_barbata	16837072.98	-2896976.102
Pogona_barbata	16877980.36	-2888609.947
Pogona_barbata	17026316.12	-2887108.111
Pogona_barbata	17050435.38	-2883816.895
Pogona_barbata	16985498.93	-2882170.879
Pogona_barbata	16864902.86	-2874760.998
Pogona_barbata	17007762.83	-2873937.413
Pogona_barbata	16748612.95	-2872908.86
Pogona_barbata	16859336.88	-2872289.964
Pogona_barbata	17007762.83	-2870642.376
Pogona_barbata	16789205.6	-2859102.103
Pogona_barbata	16973439.36	-2854977.737
Pogona_barbata	16759149.34	-2850026.584
Pogona_barbata	16658961.8	-2842595.865
Pogona_barbata	16684936.31	-2840944.011
Pogona_barbata	16039246.19	-2840877.897
Pogona_barbata	16627730.45	-2840365.718
Pogona_barbata	16564658.11	-2838605.953
Pogona_barbata	16583017.19	-2837804.682
Pogona_barbata	16469718.66	-2826099.196
Pogona_barbata	16713230.05	-2822481.609
Pogona_barbata	16280475.53	-2819447.628
Pogona_barbata	16805962.64	-2814762.557
Pogona_barbata	16837072.98	-2812825.368
Pogona_barbata	16554082.63	-2800235.66
Pogona_barbata	16994775.63	-2797911.723
Pogona_barbata	16484530.39	-2793019.333
Pogona_barbata	16463286.85	-2791885.754
Pogona_barbata	16901972.25	-2779658.455
Pogona_barbata	16998486.24	-2733070.048
Pogona_barbata	16987354.3	-2726400.06
Pogona_barbata	16992920.27	-2726400.06
Pogona_barbata	16716476.9	-2724731.947
Pogona_barbata	16599591.44	-2704697.417
Pogona_barbata	17054145.99	-2694668.03
Pogona_barbata	17063422.58	-2694668.03
Pogona_barbata	16983643.68	-2691323.146
Pogona_barbata	16501259.15	-2687977.27
Pogona_barbata	16973439.36	-2687140.711
Pogona_barbata	16373238.06	-2677931.182
Pogona_barbata	16516101.82	-2676259.992
Pogona_barbata	16974329.91	-2667850.253
Pogona_barbata	16959524.42	-2666207.9
Pogona_barbata	16959524.42	-2664531.744
Pogona_barbata	16840746.53	-2654470.375
Pogona_barbata	16651540.46	-2642722.07
Pogona_barbata	16803677.14	-2642722.07
Pogona_barbata	16694815.36	-2636390.068
Pogona_barbata	16335300.38	-2634491.959
Pogona_barbata	16902009.32	-2620875.485
Pogona_barbata	16872324.19	-2612463.069
Pogona_barbata	16765735.78	-2609012.509
Pogona_barbata	16871423.95	-2602752.908
Pogona_barbata	16833288.12	-2573696.873
Pogona_barbata	16825941.03	-2570320.576
Pogona_barbata	16837072.98	-2563565.325
Pogona_barbata	16412203.56	-2546662.402
Pogona_barbata	16340371.65	-2543307.541
Pogona_barbata	16317581.99	-2543279.322
Pogona_barbata	16536510.36	-2538203.072
Pogona_barbata	16612541.57	-2538203.072
Pogona_barbata	16619999.98	-2534750.141
Pogona_barbata	16493837.92	-2529738.486
Pogona_barbata	16735030.08	-2529738.486
Pogona_barbata	16491982.56	-2528044.899
Pogona_barbata	16490090.13	-2526317.26
Pogona_barbata	16491982.56	-2526317.26
Pogona_barbata	16779520.81	-2490700.043
Pogona_barbata	16238266.85	-2483911.133
Pogona_barbata	16432537.95	-2478773.366
Pogona_barbata	16464152.69	-2477141.58
Pogona_barbata	16464152.69	-2463536.058
Pogona_barbata	16434467.45	-2460132.558
Pogona_barbata	16421882.23	-2447277.303
Pogona_barbata	16423675.7	-2446993.369
Pogona_barbata	16425190.87	-2446510.729
Pogona_barbata	16102364.34	-2441399.184
Pogona_barbata	16454801.85	-2432807.695
Pogona_barbata	16547858.71	-2365623.306
Pogona_barbata	16520492.71	-2348140.792
Pogona_barbata	16144850.54	-2270255.371
Pogona_barbata	16052270.57	-2256201.975
Pogona_barbata	16280475.53	-2254476.7
Pogona_barbata	16031862.04	-2233759.303
Pogona_barbata	16219249.81	-2221661.92
Pogona_barbata	16445413.94	-2220278.711
Pogona_barbata	16024440.7	-2216474.538
Pogona_barbata	16250790.29	-2192244.933
Pogona_barbata	16315652.49	-2159235.845
Pogona_barbata	16034335.78	-2124765.156
Pogona_barbata	16049765.88	-2121518.922
Pogona_barbata	16046704.6	-2105336.577
Pogona_barbata	16334242.84	-2096647.543
Pogona_barbata	16243369.07	-2084521.013
Pogona_barbata	16111603.86	-2004131.778
Pogona_barbata	16121845.25	-1973504.483
Pogona_barbata	16157034.57	-1938429.924
Pogona_barbata	16073606.85	-1938400.62
Pogona_barbata	16074534.47	-1937522.235
Pogona_barbata	16072679.11	-1935765.238
Pogona_barbata	16170937.15	-1930458.281
Pogona_barbata	16066185.51	-1929614.651
Pogona_barbata	16167300.68	-1888267.306
Pogona_barbata	16165445.43	-1886505.991
Pogona_barbata	16145036.78	-1769917.049
Pogona_henrylawsoni	16057836.55	-2522962.984
Pogona_henrylawsoni	16057941.87	-2521132.493
Pogona_henrylawsoni	16165816.45	-2482240.283
Pogona_henrylawsoni	16150602.75	-2443103.268
Pogona_henrylawsoni	15922497.48	-2427615.417
Pogona_henrylawsoni	15945434.81	-2420166.875
Pogona_henrylawsoni	15909336.35	-2412331.21
Pogona_henrylawsoni	15900096.83	-2410691.846
Pogona_henrylawsoni	16024440.7	-2408983.945
Pogona_henrylawsoni	16059691.91	-2408983.945
Pogona_henrylawsoni	15896423.29	-2408949.82
Pogona_henrylawsoni	16085666.42	-2403859.149
Pogona_henrylawsoni	16083773.99	-2400441.657
Pogona_henrylawsoni	16137719.2	-2372935.264
Pogona_henrylawsoni	16080100.45	-2371292.217
Pogona_henrylawsoni	16078208.01	-2366154.353
Pogona_henrylawsoni	16057940.69	-2299134.107
Pogona_henrylawsoni	15755519.4	-2295686.081
Pogona_henrylawsoni	15997538.45	-2260514.295
Pogona_henrylawsoni	15813033.67	-2247428.768
Pogona_henrylawsoni	15933158.72	-2243776.084
Pogona_henrylawsoni	15699859.41	-2110499.59
Pogona_henrylawsoni	15672918.46	-2002853.691
Pogona_henrylawsoni	15835302.65	-1979501.831
Pogona_microlepidota	13763538.95	-1885657.302
Pogona_microlepidota	13949136.15	-1869823.828
Pogona_microlepidota	14025031.33	-1771663.572
Pogona_microlepidota	13956402.86	-1744895.854
Pogona_microlepidota	13940910.86	-1697167.216
Pogona_microlepidota	13952042.81	-1693612.375
Pogona_microlepidota	13950187.56	-1690056.975
Pogona_microlepidota	13970163.17	-1671500.415
Pogona_microlepidota	14106034.85	-1668712.679
Pogona_microlepidota	13937200.25	-1650910.566
Pogona_microlepidota	14005847.3	-1627747.476
Pogona_microlepidota	13937633.17	-1597631.342
Pogona_microlepidota	13927923.66	-1597423.151
Pogona_microlepidota	13926686.79	-1595578.693
Pogona_microlepidota	13972946.16	-1581323.812
Pogona_microlepidota	14096758.15	-1565273.486
Pogona_microlepidota	14106034.85	-1547394.384
Pogona_minor	13063342.24	-3634654.508
Pogona_minor	13124567.96	-3633136.853
Pogona_minor	13085606.14	-3575254.645
Pogona_minor	13289691.5	-3573725.276
Pogona_minor	13165385.48	-3555353.338
Pogona_minor	13096738.09	-3552287.503
Pogona_minor	13086472.21	-3551418.956
Pogona_minor	13323087.35	-3550753.681
Pogona_minor	13094845.66	-3550723.315
Pogona_minor	12927903.16	-3544617.28
Pogona_minor	13599531.5	-3544617.28
Pogona_minor	13096212.66	-3542519.179
Pogona_minor	13239597.73	-3541546.387
Pogona_minor	13360194.59	-3540011.419
Pogona_minor	13365760.57	-3540011.419
Pogona_minor	12800814.15	-3539242.903
Pogona_minor	13567990.23	-3535402.905
Pogona_minor	13599531.5	-3535402.905
Pogona_minor	13484500.61	-3530791.74
Pogona_minor	15155642.17	-3530139.508
Pogona_minor	15155157.93	-3528360.592
Pogona_minor	15147138.47	-3526633.892
Pogona_minor	12800982.24	-3526400.376
Pogona_minor	15143663.08	-3525665.634
Pogona_minor	13120640.61	-3521843.155
Pogona_minor	13330509.02	-3521561.476
Pogona_minor	12862967.16	-3516942.383
Pogona_minor	12802762.24	-3516788.06
Pogona_minor	13471514.08	-3515401.791
Pogona_minor	13216004.68	-3511627.168
Pogona_minor	12982913.91	-3511293.349
Pogona_minor	13152397.84	-3506153.947
Pogona_minor	13221045.23	-3504611.309
Pogona_minor	13247019.4	-3501526.082
Pogona_minor	13183937.99	-3499982.568
Pogona_minor	13594583.34	-3499185.234
Pogona_minor	15129818.27	-3498512.858
[truncated: 2,881 more rows]
