# Supplementary material for: Niche modeling for the genus Pogona (Squamata: Agamidae) in Australia: predicting past (late Quaternary) and future (2070) areas of suitable habitat
Source: PeerJ. 2018 Dec 17;6:e6128. doi: 10.7717/peerj.6128 (PMC6301283; doi:10.7717/peerj.6128)
Supplement: Supplemental Information 11 — Test longitude and latitude coordinates for Pogona species: P. barbata, P. henrylawsoni, P. microlepidota, P. minor, P. nullarbor, and P. vitticeps. [file peerj-06-6128-s011.csv]

species	longitude	latitude
Pogona_barbata	15691873.72	-3907779.614
Pogona_barbata	15660759.92	-3880773.17
Pogona_barbata	15645954.43	-3879278.214
Pogona_barbata	15659033.36	-3845140.089
Pogona_barbata	16149118.53	-3838433.565
Pogona_barbata	15569811.9	-3836663.629
Pogona_barbata	15644062	-3833653.679
Pogona_barbata	15642169.57	-3830730.983
Pogona_barbata	15855569.03	-3830730.983
Pogona_barbata	15855235.07	-3829579.274
Pogona_barbata	15976573.32	-3826034.335
Pogona_barbata	15848110.63	-3825582.223
Pogona_barbata	15585656	-3812279.455
Pogona_barbata	15999950.41	-3807393.276
Pogona_barbata	16057836.55	-3807393.276
Pogona_barbata	15678545.44	-3803786.181
Pogona_barbata	15630627.96	-3802784.716
Pogona_barbata	15592507.61	-3802408.729
Pogona_barbata	16160250.48	-3799388.798
Pogona_barbata	15922026.77	-3798498.841
Pogona_barbata	16044812.17	-3795205.007
Pogona_barbata	15792896.16	-3789592.998
Pogona_barbata	15996610.83	-3787810.463
Pogona_barbata	16165816.45	-3785135.807
Pogona_barbata	15690599.11	-3782966.801
Pogona_barbata	15723878.07	-3778890.966
Pogona_barbata	15751707.95	-3777105.704
Pogona_barbata	15742802.39	-3776212.903
Pogona_barbata	16017093.61	-3774605.575
Pogona_barbata	15748368.36	-3772640.565
Pogona_barbata	15677432.24	-3764570.244
Pogona_barbata	15781764.21	-3763701.793
Pogona_barbata	16055944.12	-3749017.757
Pogona_barbata	15598060.33	-3748093.62
Pogona_barbata	16319437.35	-3743099.777
Pogona_barbata	15552971.49	-3741304.586
Pogona_barbata	16352486.99	-3734218.127
Pogona_barbata	16052270.57	-3727833.974
Pogona_barbata	16651503.39	-3699552.205
Pogona_barbata	15386011.17	-3698982.742
Pogona_barbata	16204778.27	-3698108.157
Pogona_barbata	15420871.99	-3693014.72
Pogona_barbata	15632930.05	-3687539.928
Pogona_barbata	16135760.19	-3687268.749
Pogona_barbata	16604959.71	-3685462.261
Pogona_barbata	16586240.89	-3684140.246
Pogona_barbata	15397815.49	-3679278.952
Pogona_barbata	16625282.42	-3677860.078
Pogona_barbata	16122789.24	-3676669.869
Pogona_barbata	15445549.29	-3669256.485
Pogona_barbata	15979912.9	-3669167.682
Pogona_barbata	15450402.82	-3667405
Pogona_barbata	16602958.07	-3664245.631
Pogona_barbata	15233218.49	-3661168.383
Pogona_barbata	16450586.07	-3660318.451
Pogona_barbata	16120843.38	-3658830.354
Pogona_barbata	16607486.44	-3655226.168
Pogona_barbata	15438538.39	-3651316.875
Pogona_barbata	15251054.1	-3650989.874
Pogona_barbata	15503094.45	-3649811.371
Pogona_barbata	15436228.51	-3649750.774
Pogona_barbata	15434234.78	-3648837.67
Pogona_barbata	16599236.33	-3647779.24
Pogona_barbata	15440252.71	-3647479.166
Pogona_barbata	16299212.49	-3646620.051
Pogona_barbata	15274815.25	-3645206.875
Pogona_barbata	16199695.87	-3643829.901
Pogona_barbata	15488214.71	-3643752.25
Pogona_barbata	15437404.04	-3641305.122
Pogona_barbata	15447337.75	-3640937.575
Pogona_barbata	15425096.56	-3640660.243
Pogona_barbata	15452926.43	-3639204.744
Pogona_barbata	15287206.22	-3637773.534
Pogona_barbata	15439356.37	-3636372.451
Pogona_barbata	16590311.07	-3636174.59
Pogona_barbata	15423315.45	-3636110.88
Pogona_barbata	15428881.42	-3633137.126
Pogona_barbata	16527989.96	-3632819.994
Pogona_barbata	15543874.46	-3625545.861
Pogona_barbata	16591355.58	-3623084.025
Pogona_barbata	15440013.37	-3619436.981
Pogona_barbata	15456711.3	-3619436.981
Pogona_barbata	16362072.72	-3619436.981
Pogona_barbata	16458984.01	-3617795.509
Pogona_barbata	15140063.01	-3616795.89
Pogona_barbata	15124533.94	-3616426.338
Pogona_barbata	16313725.1	-3616000.011
Pogona_barbata	15531850.84	-3614874.94
Pogona_barbata	15452101.56	-3613229.202
Pogona_barbata	15455038.16	-3612613.9
Pogona_barbata	15453296.01	-3611920.941
Pogona_barbata	15457140.99	-3609622.501
Pogona_barbata	15411743.57	-3609320.1
Pogona_barbata	15459392.98	-3608588.573
Pogona_barbata	16414274.43	-3606929.16
Pogona_barbata	16478958.18	-3605742.728
Pogona_barbata	16290635.1	-3605452.331
Pogona_barbata	15526594.33	-3605264.815
Pogona_barbata	16298954.56	-3602726.723
Pogona_barbata	15506805.4	-3601203.102
Pogona_barbata	16252452.96	-3599983.699
Pogona_barbata	15508664.1	-3599682.107
Pogona_barbata	16410809.5	-3597324.224
Pogona_barbata	15469624.36	-3596599.7
Pogona_barbata	15312171.84	-3595166.924
Pogona_barbata	16478914.77	-3595026.014
Pogona_barbata	15519462.09	-3593895.869
Pogona_barbata	16410171.08	-3592044.646
Pogona_barbata	16308941.48	-3591934.983
Pogona_barbata	16750066.78	-3582205.067
Pogona_barbata	15150582.7	-3581306.808
Pogona_barbata	15541788.11	-3579861.958
Pogona_barbata	16267295.3	-3577780.344
Pogona_barbata	16624310.04	-3576091.589
Pogona_barbata	15875036.14	-3567169.936
Pogona_barbata	16513470.56	-3566242.132
Pogona_barbata	15326801.45	-3566075.805
Pogona_barbata	16788491.6	-3560622.74
Pogona_barbata	16515495.46	-3559983.145
Pogona_barbata	16246329.39	-3559706.207
Pogona_barbata	15178331.31	-3558845.456
Pogona_barbata	16777853.35	-3558717.497
Pogona_barbata	16277197.39	-3557961.725
Pogona_barbata	16167945.88	-3555722.486
Pogona_barbata	16801317.38	-3550752.304
Pogona_barbata	15547548	-3550723.315
Pogona_barbata	16538736.75	-3550447.25
Pogona_barbata	16812022.98	-3548014.521
Pogona_barbata	15472765.79	-3547642.806
Pogona_barbata	15472668.95	-3545860.408
Pogona_barbata	16219249.81	-3544555.579
Pogona_barbata	16799892.27	-3543081.981
Pogona_barbata	16568152.03	-3542606.507
Pogona_barbata	16795566.73	-3542183.232
Pogona_barbata	15469409.51	-3541846.713
Pogona_barbata	16794163.77	-3540765.03
Pogona_barbata	16837072.98	-3540041.827
Pogona_barbata	15429117.42	-3539084.399
Pogona_barbata	16492963.84	-3537670.167
Pogona_barbata	15432114.14	-3536494.441
Pogona_barbata	16810803.48	-3535223.122
Pogona_barbata	16801784.7	-3533865.837
Pogona_barbata	16616330.77	-3530785.931
Pogona_barbata	16744356.87	-3529819.556
Pogona_barbata	16799780.95	-3529304.537
Pogona_barbata	16439996.36	-3529253.79
Pogona_barbata	16524554.64	-3528910.455
Pogona_barbata	16791273.81	-3526948.438
Pogona_barbata	16801784.7	-3526116.087
Pogona_barbata	16803305.33	-3524612.324
Pogona_barbata	16496374.56	-3521344.071
Pogona_barbata	16825671.53	-3519169.949
Pogona_barbata	16767530.58	-3517880.552
Pogona_barbata	16837072.98	-3516880.469
Pogona_barbata	16825852.31	-3516838.703
Pogona_barbata	16684828.33	-3512351.077
Pogona_barbata	16778522.27	-3512115.484
Pogona_barbata	16808211.29	-3510798.331
Pogona_barbata	15612746.71	-3506069.743
Pogona_barbata	16772062.4	-3504580.768
Pogona_barbata	16844420.07	-3504580.768
Pogona_barbata	16571975.63	-3501407.577
Pogona_barbata	16792361.84	-3500707.142
Pogona_barbata	16794649.35	-3500322.595
Pogona_barbata	16828718.34	-3499678.186
Pogona_barbata	16651503.39	-3495320.629
Pogona_barbata	16532579.22	-3494985.867
Pogona_barbata	16783603	-3494725.032
Pogona_barbata	16651503.39	-3493745.363
Pogona_barbata	16793908.74	-3491805.891
Pogona_barbata	16829605.89	-3491763.066
Pogona_barbata	16796767.42	-3491316.732
Pogona_barbata	16810527.18	-3491071.354
Pogona_barbata	16798514.25	-3490539.692
Pogona_barbata	16816624.82	-3486674.722
Pogona_barbata	16799660.28	-3482024.246
Pogona_barbata	16719696.04	-3480215.859
Pogona_barbata	16665640.41	-3478840.37
Pogona_barbata	16601911.11	-3475262.397
Pogona_barbata	16813842.5	-3475096.884
Pogona_barbata	15363944.65	-3472331.522
Pogona_barbata	16145943.59	-3472183.049
Pogona_barbata	16877303.96	-3469963.59
Pogona_barbata	16804075.1	-3466891.48
Pogona_barbata	14983603.46	-3465896.882
Pogona_barbata	16851842.96	-3465787.813
Pogona_barbata	16363965.15	-3464408.997
Pogona_barbata	16516929.04	-3461307.394
Pogona_barbata	16702525.46	-3457097.117
Pogona_barbata	16515540.99	-3454436.58
Pogona_barbata	16834664.25	-3450845.124
Pogona_barbata	16825990.79	-3450067.734
Pogona_barbata	16871479.39	-3449274.619
Pogona_barbata	16853770.91	-3444234.404
Pogona_barbata	16793926.88	-3443443.538
Pogona_barbata	16813116.03	-3442545.18
Pogona_barbata	16793513.11	-3442265.07
Pogona_barbata	16848204.93	-3439571.845
Pogona_barbata	16905280.77	-3436186.802
Pogona_barbata	16905995.44	-3435308.481
Pogona_barbata	16843000.41	-3435132.844
Pogona_barbata	16901274.16	-3433167.264
Pogona_barbata	16816699.18	-3431866.832
Pogona_barbata	16854990.63	-3430212.951
Pogona_barbata	16495656.1	-3430207.905
Pogona_barbata	16912017.05	-3429879.577
Pogona_barbata	16497141.33	-3428940.083
Pogona_barbata	16519331.98	-3427821.054
Pogona_barbata	16818115.05	-3427412.391
Pogona_barbata	16658961.8	-3425537.61
Pogona_barbata	16898457.67	-3425519.3
Pogona_barbata	16915068.87	-3424002.861
Pogona_barbata	16824024	-3423957.165
Pogona_barbata	16899998.44	-3423637.376
Pogona_barbata	16835634.07	-3423387.948
Pogona_barbata	16815920.39	-3423263.652
Pogona_barbata	16880597.9	-3419931.088
Pogona_barbata	16891993.68	-3419609.185
Pogona_barbata	16816199.02	-3414370.74
Pogona_barbata	16507453.3	-3413761.776
Pogona_barbata	16865162.01	-3412677.527
Pogona_barbata	16830348.06	-3412387.354
Pogona_barbata	16829340.84	-3410961.236
Pogona_barbata	16785181.85	-3410896.939
Pogona_barbata	16810639.95	-3410483.253
Pogona_barbata	16786439.42	-3408890.468
Pogona_barbata	16247079.68	-3408422.477
Pogona_barbata	16792545.19	-3408422.477
Pogona_barbata	16820161.66	-3404254.866
Pogona_barbata	16733100.58	-3402147.72
Pogona_barbata	16794056.57	-3400769.942
Pogona_barbata	16825419.61	-3400156.92
Pogona_barbata	16821931.75	-3398355.366
Pogona_barbata	16791681.46	-3396669.494
Pogona_barbata	16540046.42	-3396131.277
Pogona_barbata	16675754.23	-3395932.426
Pogona_barbata	16530691.8	-3395720.068
Pogona_barbata	16646313.68	-3395644.31
Pogona_barbata	16803703.41	-3394141.711
Pogona_barbata	14907460.93	-3392773.904
Pogona_barbata	16797247.54	-3392183.016
Pogona_barbata	16793830.7	-3390357.752
Pogona_barbata	16914471.42	-3390129.684
Pogona_barbata	16913266.83	-3387965.885
Pogona_barbata	16759738.33	-3386934.229
Pogona_barbata	16798111.16	-3386487.759
Pogona_barbata	16671216.63	-3386228.243
Pogona_barbata	16710836.68	-3384985.917
Pogona_barbata	16703646.78	-3384091.355
Pogona_barbata	16838823.59	-3384007.142
Pogona_barbata	16671582.64	-3383395.185
Pogona_barbata	16628422.41	-3382451.91
Pogona_barbata	16672351.42	-3382273.591
Pogona_barbata	16569347.49	-3382213.118
Pogona_barbata	16667444.57	-3381361.468
Pogona_barbata	16656673.29	-3379645.895
Pogona_barbata	16666068.21	-3379371.613
Pogona_barbata	16666157.27	-3377999.883
Pogona_barbata	16672476.65	-3377454.588
Pogona_barbata	16666733.34	-3377198.558
Pogona_barbata	16762854.05	-3377115.875
Pogona_barbata	16668619.43	-3376541.396
Pogona_barbata	16668098.01	-3376112.533
Pogona_barbata	16321997.7	-3375847.251
Pogona_barbata	16360794.21	-3374281.732
Pogona_barbata	14881523.49	-3373995.811
Pogona_barbata	16360558.88	-3372670.524
Pogona_barbata	16359969	-3372288.757
Pogona_barbata	16460873.22	-3372251.151
Pogona_barbata	16399484.08	-3368561.311
Pogona_barbata	16950408.58	-3366020.463
Pogona_barbata	16937384.98	-3362905.293
Pogona_barbata	16963100.23	-3361009.229
Pogona_barbata	16664527.77	-3350466.378
Pogona_barbata	16716963.04	-3341870.227
Pogona_barbata	16994874.15	-3335315.13
Pogona_barbata	16573579.75	-3328480.478
Pogona_barbata	16569084	-3323953.727
Pogona_barbata	16464152.69	-3320540.943
Pogona_barbata	16748168.45	-3314075.254
Pogona_barbata	16594706.18	-3306247.079
Pogona_barbata	16569626.79	-3290952.956
Pogona_barbata	17026850.23	-3288931.546
Pogona_barbata	16423644.53	-3287599.76
Pogona_barbata	16453606.61	-3286096.451
Pogona_barbata	16396914.49	-3286007.511
Pogona_barbata	16425190.87	-3277955.187
Pogona_barbata	17017062.91	-3276127.989
Pogona_barbata	16830295.07	-3275951.622
Pogona_barbata	17013291.74	-3274753
Pogona_barbata	17037253.81	-3271931.4
Pogona_barbata	16613378.91	-3270757.736
Pogona_barbata	16406630.12	-3268289.464
Pogona_barbata	16408437.39	-3267771.231
Pogona_barbata	16617507.87	-3267751.924
Pogona_barbata	16323170.23	-3266652.398
Pogona_barbata	16367945.26	-3265671.465
Pogona_barbata	16417714.98	-3265538.948
Pogona_barbata	16388635.33	-3263084.318
Pogona_barbata	16597818.79	-3260490.738
Pogona_barbata	16414891.92	-3260343.297
Pogona_barbata	17034915.77	-3258025.156
Pogona_barbata	16667975.11	-3256591.105
Pogona_barbata	16668595.05	-3255702.913
Pogona_barbata	16754214.32	-3253243.872
Pogona_barbata	16375436.62	-3251973.139
Pogona_barbata	16438103.93	-3250963.215
Pogona_barbata	16523430.32	-3250055.621
Pogona_barbata	16671784.69	-3248809.426
Pogona_barbata	16582430.32	-3247459.361
Pogona_barbata	16842025.36	-3246738.357
Pogona_barbata	16843015.22	-3241181.12
Pogona_barbata	17032002.98	-3232819.374
Pogona_barbata	16581038.15	-3225488.58
Pogona_barbata	16800262.08	-3224758.44
Pogona_barbata	16682511.66	-3222572.832
Pogona_barbata	17033627.25	-3221096.172
Pogona_barbata	16883381.89	-3220710.383
Pogona_barbata	17033162.82	-3218508.26
Pogona_barbata	16856768.74	-3217400.548
Pogona_barbata	16843164.39	-3216099.052
Pogona_barbata	16413841.29	-3209775.322
Pogona_barbata	16568013.77	-3209615.694
Pogona_barbata	16726769.28	-3207435.409
Pogona_barbata	16728053.91	-3205272.337
Pogona_barbata	16420963.29	-3205124.7
Pogona_barbata	16856862.25	-3203419.045
Pogona_barbata	16673767.29	-3203201.663
Pogona_barbata	16649192.62	-3201200.853
Pogona_barbata	16852625.43	-3201078.341
Pogona_barbata	17048700.13	-3191902.145
Pogona_barbata	17052813.94	-3187816.929
Pogona_barbata	17052003.09	-3187125.436
Pogona_barbata	17053254.43	-3184752.649
Pogona_barbata	17054421.73	-3183226.19
Pogona_barbata	17053127.53	-3175498.181
Pogona_barbata	16242475.73	-3174638.877
Pogona_barbata	16584430.06	-3174464.065
Pogona_barbata	17053475.29	-3173523.215
Pogona_barbata	16488642.98	-3173180.755
Pogona_barbata	16214194.46	-3172487.162
Pogona_barbata	17049298.14	-3170826.077
Pogona_barbata	17056238.13	-3170398.198
Pogona_barbata	17029925.09	-3170068.604
Pogona_barbata	16341701.25	-3169625.794
Pogona_barbata	17051269.94	-3167629.261
Pogona_barbata	17058064.44	-3166611.707
Pogona_barbata	17047806.68	-3166418.396
Pogona_barbata	16738666.55	-3164819.729
Pogona_barbata	16768439.95	-3164207.27
Pogona_barbata	16837728.21	-3163380.432
Pogona_barbata	17018857.71	-3163185.128
Pogona_barbata	16495428.01	-3162016.512
Pogona_barbata	17039151.14	-3161738.473
Pogona_barbata	17023930.99	-3161738.089
Pogona_barbata	16780570.21	-3161411.953
Pogona_barbata	17015287.25	-3159370.736
Pogona_barbata	17019556.91	-3155918.524
Pogona_barbata	17027623.56	-3155488.163
Pogona_barbata	16490029.68	-3154764.821
Pogona_barbata	17020365.76	-3154008.22
Pogona_barbata	16486558.18	-3153574.214
Pogona_barbata	17027394.58	-3152360.935
Pogona_barbata	17057819.53	-3152024.087
Pogona_barbata	17022212.55	-3150707.983
Pogona_barbata	17037760.54	-3150101.378
Pogona_barbata	17064939.53	-3150070.469
Pogona_barbata	16414761.9	-3148639.788
Pogona_barbata	17030505.63	-3146451.91
Pogona_barbata	16930492.97	-3143889.425
Pogona_barbata	16514510.84	-3143616.75
Pogona_barbata	16412334.69	-3142624.652
Pogona_barbata	17017044.76	-3140880.144
Pogona_barbata	16759771.39	-3139560.427
Pogona_barbata	17043965.71	-3138968.657
Pogona_barbata	16790719.55	-3137679.92
Pogona_barbata	16438549.21	-3135644.482
Pogona_barbata	16988997.37	-3134916.022
Pogona_barbata	16512985.1	-3134148.542
Pogona_barbata	16833165.67	-3133569.276
Pogona_barbata	16853154.75	-3131682.812
Pogona_barbata	17005833.33	-3131111.214
Pogona_barbata	17030146.84	-3130990.14
Pogona_barbata	17065098.49	-3129104.73
Pogona_barbata	17048550.29	-3129041.816
Pogona_barbata	16444518.94	-3126773.162
Pogona_barbata	16389902.59	-3126286.317
Pogona_barbata	16567400.4	-3122134.071
Pogona_barbata	16608979.35	-3119160.5
Pogona_barbata	16818482.63	-3114986.932
Pogona_barbata	17071360.55	-3114537.206
Pogona_barbata	17023524.34	-3111876.592
Pogona_barbata	17057563.5	-3105840.557
Pogona_barbata	16365746.26	-3105319.228
Pogona_barbata	16519904.05	-3099213.064
Pogona_barbata	16781548.38	-3098963.267
Pogona_barbata	16794672.06	-3098467.428
Pogona_barbata	16793633.56	-3095155.824
Pogona_barbata	16789059.44	-3094192.7
Pogona_barbata	16808437.38	-3091500.659
Pogona_barbata	16681225.7	-3091187.711
Pogona_barbata	17046539.97	-3090737.794
Pogona_barbata	17077446.94	-3090596.179
Pogona_barbata	16382554.72	-3087554.665
Pogona_barbata	16904142.98	-3086153.682
Pogona_barbata	16781043.77	-3085790.955
Pogona_barbata	16366375.77	-3083216.306
Pogona_barbata	16363933.64	-3082153.362
Pogona_barbata	16922986.03	-3080945.939
Pogona_barbata	16366516.81	-3079920.768
Pogona_barbata	17080020.98	-3078342.039
Pogona_barbata	17080589.6	-3077727.646
Pogona_barbata	17082972.17	-3074131.031
Pogona_barbata	16373922.01	-3071069.658
Pogona_barbata	17082499.73	-3071067.136
Pogona_barbata	17072899.43	-3070216.652
Pogona_barbata	17074594.16	-3065743.827
Pogona_barbata	16931979.97	-3061080.501
Pogona_barbata	16794693.43	-3060035.273
Pogona_barbata	16618124.58	-3056383.381
Pogona_barbata	17097825.64	-3054704.507
Pogona_barbata	17097017.13	-3054536.927
Pogona_barbata	16788400.98	-3052975.198
Pogona_barbata	16973112.86	-3050065.661
Pogona_barbata	16653943.96	-3048887.826
Pogona_barbata	17098731.67	-3043897.347
Pogona_barbata	17063430.04	-3042307.642
Pogona_barbata	17096693.41	-3037386.932
Pogona_barbata	17090643.98	-3037173.018
Pogona_barbata	17093116.27	-3031669.967
Pogona_barbata	17095289.9	-3012118.871
Pogona_barbata	17082165.11	-3008458.505
Pogona_barbata	17063080.27	-3008124.883
Pogona_barbata	17065494.79	-3006962.542
Pogona_barbata	16955813.81	-3000061.844
Pogona_barbata	17086250.2	-2998945.236
Pogona_barbata	16924273.21	-2998433.257
Pogona_barbata	17085860.69	-2993239.881
Pogona_barbata	16845978.54	-2980175.352
Pogona_barbata	16996630.88	-2977238.151
Pogona_barbata	16647923.85	-2967300.186
Pogona_barbata	17028171.48	-2951094.57
Pogona_barbata	16957669.06	-2949458.576
Pogona_barbata	17074642.22	-2946042.031
Pogona_barbata	16972511.73	-2942911.858
Pogona_barbata	16987443.24	-2939493.744
Pogona_barbata	16991064.91	-2937999.279
Pogona_barbata	16994775.63	-2937999.279
Pogona_barbata	16920562.6	-2936361.232
Pogona_barbata	17022605.5	-2936361.232
Pogona_barbata	16952103.09	-2934723.04
Pogona_barbata	16952924.29	-2934294.235
Pogona_barbata	17028171.48	-2928167.542
Pogona_barbata	17029399.67	-2927533.192
Pogona_barbata	17043014.04	-2924888.383
Pogona_barbata	17030026.73	-2923248.39
Pogona_barbata	17037448.07	-2923248.39
Pogona_barbata	17039303.43	-2923248.39
Pogona_barbata	17039303.43	-2921608.155
Pogona_barbata	16735122.45	-2909977.42
Pogona_barbata	17030026.73	-2905192.884
Pogona_barbata	17030026.73	-2901906.854
Pogona_barbata	16990137.28	-2878054.941
Pogona_barbata	16744306.78	-2870642.376
Pogona_barbata	17046724.65	-2859102.103
Pogona_barbata	16768425.93	-2852502.427
Pogona_barbata	16805458.25	-2811103.01
Pogona_barbata	16122772.88	-2738070.211
Pogona_barbata	17004052.22	-2721395.145
Pogona_barbata	16712729.11	-2625853.004
Pogona_barbata	16901972.25	-2597273.552
Pogona_barbata	16753673.38	-2565108.345
Pogona_barbata	16838928.34	-2563565.325
Pogona_barbata	16477065.75	-2485604.413
Pogona_barbata	16093013.51	-2436285.82
Pogona_barbata	16224815.78	-2228575.475
Pogona_barbata	16024440.7	-2226847.648
Pogona_barbata	16024440.7	-2221661.92
Pogona_barbata	16337916.39	-2212980.737
Pogona_barbata	16114423.92	-2010293.233
Pogona_henrylawsoni	15955756.57	-2426053.649
Pogona_henrylawsoni	15785204.23	-2275022.375
Pogona_henrylawsoni	15822310.21	-2261231.474
Pogona_henrylawsoni	16052374.57	-2256063.804
Pogona_henrylawsoni	15829631.59	-2237145.004
Pogona_henrylawsoni	15718412.51	-2112239.805
Pogona_microlepidota	13606915.32	-1955012.806
Pogona_microlepidota	13944589.64	-1952419.731
Pogona_microlepidota	13996570.61	-1606346.033
Pogona_microlepidota	14002136.58	-1586711.3
Pogona_minor	13315666.79	-3553821.028
Pogona_minor	13196925.63	-3550753.681
Pogona_minor	13601386.08	-3544617.28
Pogona_minor	13362049.17	-3540011.419
Pogona_minor	13334219.3	-3518481.758
Pogona_minor	13562387.52	-3515401.791
Pogona_minor	15119485.6	-3494924.988
Pogona_minor	13063342.24	-3490717.223
Pogona_minor	12870388.83	-3489172.599
Pogona_minor	13455372.76	-3487394.902
Pogona_minor	13305462.14	-3487034.123
Pogona_minor	15064834.41	-3484225.254
Pogona_minor	13059631.97	-3481441.415
Pogona_minor	13326644.01	-3473988.173
Pogona_minor	15039263.21	-3469057.754
Pogona_minor	15130099.91	-3465896.882
Pogona_minor	15024827.29	-3460973.758
Pogona_minor	15113702.55	-3459450.563
Pogona_minor	13357380.43	-3459007.603
Pogona_minor	13360194.59	-3455103.699
Pogona_minor	13037368.07	-3453551.498
Pogona_minor	13540160.36	-3451999.942
Pogona_minor	13248875.1	-3450447.166
Pogona_minor	15083450.36	-3442420.695
Pogona_minor	12903784.68	-3441126.349
Pogona_minor	12874099.11	-3439571.565
Pogona_minor	13065197.94	-3431795.22
Pogona_minor	13167147.67	-3429149.841
Pogona_minor	13244205.25	-3426243.924
Pogona_minor	15106109.45	-3423057.575
Pogona_minor	15097097.02	-3418417.017
Pogona_minor	13011392.78	-3405301.592
Pogona_minor	13705285.01	-3405301.592
Pogona_minor	13740535.44	-3405301.592
Pogona_minor	13614373.72	-3400617.671
Pogona_minor	13621795.39	-3400617.671
Pogona_minor	13625505.67	-3400617.671
Pogona_minor	13760870.17	-3397462.084
Pogona_minor	12970576.37	-3395931.204
Pogona_minor	13185793.68	-3394368.17
Pogona_minor	13590254.13	-3389678.313
Pogona_minor	12888941.34	-3377159.939
Pogona_minor	13560569.67	-3375593.524
Pogona_minor	14959281.27	-3373932.836
Pogona_minor	12914916.63	-3372460.791
Pogona_minor	14177709.35	-3372315.077
Pogona_minor	14949228	-3372100.732
Pogona_minor	14828382.9	-3364664.043
Pogona_minor	12911144.01	-3363916.922
Pogona_minor	12898218.7	-3363054.925
Pogona_minor	14788423.66	-3356814.222
Pogona_minor	12896363.01	-3356778.436
Pogona_minor	12898218.7	-3355208.379
Pogona_minor	12897413.86	-3350236.421
Pogona_minor	14866660.11	-3343877.254
Pogona_minor	13655191.24	-3342640.718
Pogona_minor	14853234.98	-3342168.129
Pogona_minor	14854827.96	-3341104.948
Pogona_minor	14853816.07	-3340592.651
Pogona_minor	14822973.89	-3338251.56
Pogona_minor	14855569.35	-3336389.383
Pogona_minor	12890797.03	-3336349.738
Pogona_minor	12913060.93	-3334777.007
Pogona_minor	13339785.28	-3334777.007
Pogona_minor	12883375.36	-3333203.054
Pogona_minor	12905639.26	-3333203.054
Pogona_minor	12883375.36	-3331628.825
Pogona_minor	13050354.6	-3330055.262
Pogona_minor	12903877.07	-3327745.421
Pogona_minor	13337930.69	-3324542.779
Pogona_minor	14840225.07	-3324033.313
Pogona_minor	14839729.7	-3323100.319
Pogona_minor	14860140.13	-3319074.196
Pogona_minor	13343496.67	-3319027.854
Pogona_minor	13113436.02	-3304830.294
Pogona_minor	14614237.6	-3302986.764
Pogona_minor	14603338.31	-3300730.63
Pogona_minor	13418637.32	-3300092.822
Pogona_minor	13028090.7	-3293772.035
Pogona_minor	13365760.57	-3290610.472
Pogona_minor	13042934.04	-3279534.965
Pogona_minor	12996550.55	-3273200.916
Pogona_minor	13747957.11	-3270031.308
Pogona_minor	13755378.78	-3270031.308
Pogona_minor	12838847.57	-3254170.777
Pogona_minor	13457072.6	-3253852.642
Pogona_minor	14044809.46	-3247818.41
Pogona_minor	14778082.08	-3245318.965
Pogona_minor	13034399.18	-3243793.422
Pogona_minor	13558713.98	-3243051.538
Pogona_minor	12848495.63	-3239713.283
Pogona_minor	13525318.13	-3238282.239
Pogona_minor	14742074.67	-3235112.177
Pogona_minor	14738377.75	-3234738.989
Pogona_minor	14725701.8	-3227585.447
Pogona_minor	14710986.48	-3224504.469
Pogona_minor	14700820.78	-3218011.549
Pogona_minor	13148687.56	-3217587.008
Pogona_minor	13619939.7	-3215993.853
Pogona_minor	12817512.07	-3211210.873
Pogona_minor	12851835.21	-3209615.694
Pogona_minor	13272993.58	-3209615.694
Pogona_minor	12851835.21	-3206361.351
Pogona_minor	12805451.72	-3200040.932
Pogona_minor	14644232.63	-3195663.035
Pogona_minor	12811017.69	-3195249.959
Pogona_minor	14641109.01	-3192665.674
Pogona_minor	12809163.11	-3187260.014
Pogona_minor	12822149.64	-3182462.676
Pogona_minor	12815470.47	-3182142.129
Pogona_minor	12821670.97	-3180301.177
Pogona_minor	13430696.56	-3176062.202
Pogona_minor	12801741.44	-3174461.184
Pogona_minor	12902052.55	-3172353.622
Pogona_minor	12900382.76	-3172220.083
Pogona_minor	13314738.39	-3170458.924
Pogona_minor	14622338.32	-3166865.48
Pogona_minor	13496715.7	-3163916.886
Pogona_minor	13488212.01	-3161646.43
Pogona_minor	14699548.4	-3161195.354
Pogona_minor	14703138.46	-3160416.26
Pogona_minor	12833281.59	-3158440.353
Pogona_minor	14482912.88	-3157771.686
Pogona_minor	13006755.21	-3157637.948
Pogona_minor	13488212.01	-3155232.263
Pogona_minor	13191359.66	-3147209.378
Pogona_minor	12900073.29	-3142392.316
Pogona_minor	13313811.1	-3129535.66
Pogona_minor	13315666.79	-3123100.605
Pogona_minor	13312883.81	-3120686.509
Pogona_minor	14540306.98	-3113678.469
Pogona_minor	13009538.2	-3102158.775
Pogona_minor	14495312.76	-3100276.737
Pogona_minor	14217354.67	-3097319.924
Pogona_minor	12914916.63	-3095707.104
Pogona_minor	12965845.3	-3093044.324
Pogona_minor	14953881.16	-3090057.306
Pogona_minor	13050354.6	-3077941.401
Pogona_minor	12768345.59	-3069856.461
Pogona_minor	12803597.14	-3066620.894
Pogona_minor	12759069.34	-3052046.796
Pogona_minor	12760923.92	-3040696.863
Pogona_minor	13605097.47	-3034205.49
Pogona_minor	14566710.85	-3032953.876
Pogona_minor	13257224.06	-3031905.718
Pogona_minor	14694172.78	-3030958.778
Pogona_minor	14505366.02	-3030872.068
Pogona_minor	14412089.2	-3027645.763
Pogona_minor	12830096.74	-3026357.303
Pogona_minor	14363887.86	-3026086.336
Pogona_minor	14394292.55	-3025773.447
Pogona_minor	13634781.93	-3022837.109
Pogona_minor	13673743.75	-3022837.109
Pogona_minor	12823758.21	-3017717.031
Pogona_minor	14001116.56	-3015792.214
Pogona_minor	14842561.67	-3000029.306
Pogona_minor	12816583.67	-2996804.324
Pogona_minor	13759089.06	-2996804.324
Pogona_minor	14017195.55	-2994496.398
Pogona_minor	12820295.06	-2993546.103
Pogona_minor	12764635.32	-2980501.332
Pogona_minor	12862967.16	-2970707.847
Pogona_minor	14035495.36	-2969009.733
Pogona_minor	14005773.05	-2964108.891
Pogona_minor	13301256.49	-2950712.441
Pogona_minor	13310100.82	-2934723.335
Pogona_minor	12731239.47	-2924888.678
Pogona_minor	13261861.63	-2911761.558
Pogona_minor	12785043.52	-2910120.318
Pogona_minor	12794319.77	-2910120.318
Pogona_minor	14742374.12	-2888753.408
Pogona_minor	14063361.97	-2872289.667
Pogona_minor	14799770.45	-2870175.025
Pogona_minor	12658881.8	-2855803.085
Pogona_minor	12664447.77	-2845899.36
Pogona_minor	13391734.74	-2837636.127
Pogona_minor	14390490.99	-2836940.069
Pogona_minor	14491623.63	-2807402.661
Pogona_minor	14490766.47	-2807247.585
Pogona_minor	14091191.84	-2804542.369
Pogona_minor	14389825.3	-2801161.221
Pogona_minor	14305079.99	-2769329.34
Pogona_minor	12640328.18	-2763040.003
Pogona_minor	12639207.19	-2759270.816
Pogona_minor	12926048.58	-2723063.308
Pogona_minor	13779497.26	-2721395.445
Pogona_minor	12694132.23	-2719726.355
Pogona_minor	14947981.22	-2718724.993
Pogona_minor	14586526.84	-2714718.733
Pogona_minor	14551637.08	-2708405.246
Pogona_minor	14548140.54	-2696672.548
Pogona_minor	12668776.99	-2693079.64
Pogona_minor	12670693.91	-2692242.72
Pogona_minor	14493797.7	-2689650.319
Pogona_minor	14425150.31	-2687976.969
Pogona_minor	12658139.3	-2687419.805
Pogona_minor	14685084.66	-2671870.522
Pogona_minor	14369266.81	-2666403.29
Pogona_minor	14335258.71	-2654609.276
Pogona_minor	12797165.1	-2634464.035
Pogona_minor	13692297.37	-2629282.37
Pogona_minor	12625485.95	-2627601.085
Pogona_minor	14638656.64	-2611983.101
Pogona_minor	14769870.04	-2609096.648
Pogona_minor	14645978.12	-2607557.216
Pogona_minor	14776584.83	-2605152.758
Pogona_minor	12694132.23	-2598992.097
Pogona_minor	12629784	-2598290.553
Pogona_minor	14791163.23	-2594803.511
Pogona_minor	14768729.01	-2587390.613
Pogona_minor	14767997.64	-2587388.59
Pogona_minor	14770159.47	-2587160.949
Pogona_minor	14771278.23	-2587008.174
Pogona_minor	14769580.61	-2586650.006
Pogona_minor	14771623.32	-2585575.445
Pogona_minor	14256316.49	-2578759.771
Pogona_minor	12640328.18	-2561875.651
Pogona_minor	12638472.48	-2560186.779
Pogona_minor	12653315.82	-2553426.131
Pogona_minor	14678063.74	-2551963.432
Pogona_minor	14679176.94	-2551861.991
Pogona_minor	14668267.63	-2549325.708
Pogona_minor	12690421.95	-2548353.676
Pogona_minor	14883897.93	-2544345.096
Pogona_minor	13394641.29	-2531658.011
Pogona_minor	13416503.33	-2517032.046
Pogona_minor	13391178.15	-2514206.504
Pogona_minor	14586707.17	-2512650.075
Pogona_minor	13221075.28	-2495035.981
Pogona_minor	13376892.51	-2466938.64
Pogona_minor	13488212.01	-2449917.072
Pogona_minor	13440405.85	-2446567.968
Pogona_minor	13111580.32	-2444806.742
Pogona_minor	12703409.6	-2415814.248
Pogona_minor	13122712.27	-2410691.846
Pogona_minor	12853350.27	-2401353.189
Pogona_minor	14920651.18	-2377878.428
Pogona_minor	13105859.61	-2364281.677
Pogona_minor	12822149.64	-2362796.321
Pogona_minor	12842589.02	-2352056.272
Pogona_minor	13436262.54	-2350802.219
Pogona_minor	12891600.76	-2347225.693
Pogona_minor	13242072.37	-2334844.362
Pogona_minor	13031121.93	-2311367.763
Pogona_minor	13367615.15	-2307871.761
Pogona_minor	12846269.24	-2251025.693
Pogona_minor	13006785.26	-2247689.209
Pogona_minor	13201378.41	-2216820.381
Pogona_minor	13358338.9	-2167979.895
Pogona_minor	14424920.99	-2124067.358
Pogona_minor	14499503.94	-2089601.585
Pogona_minor	14527839.2	-2078423.231
Pogona_minor	13606952.05	-1946304.285
Pogona_minor	13905660.1	-1912910.628
Pogona_minor	13892672.45	-1907632.593
Pogona_minor	13907514.68	-1905872.581
Pogona_minor	13773931.29	-1904112.411
Pogona_minor	13933489.97	-1867120.12
Pogona_nullarbor	14139356.44	-3352068.371
Pogona_nullarbor	14464696.56	-3302866.438
Pogona_nullarbor	14599576.82	-3298490.05
Pogona_nullarbor	14042551.79	-3280405.96
Pogona_nullarbor	14254460.8	-3271616.248
Pogona_nullarbor	13900093.79	-3257344.861
Pogona_nullarbor	14260026.77	-3252582.852
Pogona_nullarbor	14409616.79	-3232257.062
Pogona_nullarbor	14538325.5	-3230264.364
Pogona_nullarbor	14638513.04	-3223959.82
Pogona_nullarbor	14406523.22	-3214399.475
Pogona_nullarbor	14457696.79	-3193955.028
Pogona_nullarbor	13998425.97	-3187262.892
Pogona_vitticeps	16146892.14	-3891316.206
Pogona_vitticeps	15559314.69	-3735434.289
Pogona_vitticeps	15568887.95	-3734952.769
Pogona_vitticeps	15612743.37	-3724586.27
Pogona_vitticeps	15670753.07	-3721538.648
Pogona_vitticeps	15769185.11	-3721088.772
Pogona_vitticeps	15769073.79	-3717641.798
Pogona_vitticeps	15574278.04	-3708794.586
Pogona_vitticeps	15673935.7	-3706984.547
Pogona_vitticeps	15632760.84	-3682215.757
Pogona_vitticeps	15627244.96	-3678775.797
Pogona_vitticeps	15749481.56	-3677318.625
Pogona_vitticeps	15530880.13	-3645815.916
Pogona_vitticeps	15561186.87	-3637488.715
Pogona_vitticeps	15687660.28	-3637380.427
Pogona_vitticeps	15752264.54	-3633671.299
Pogona_vitticeps	15824065.62	-3630101.546
Pogona_vitticeps	15846329.51	-3620987.457
Pogona_vitticeps	15558727.82	-3618532.088
Pogona_vitticeps	15838537.15	-3614601.131
Pogona_vitticeps	15586564.37	-3607420.213
Pogona_vitticeps	15592039.06	-3606797.137
Pogona_vitticeps	15528989.59	-3603721.952
Pogona_vitticeps	15890990.56	-3600865.263
Pogona_vitticeps	15632485.89	-3599542.19
Pogona_vitticeps	15682786.71	-3599452.569
Pogona_vitticeps	15631037.62	-3598840.74
Pogona_vitticeps	16089374.36	-3598544.871
Pogona_vitticeps	15862892.63	-3595676.755
Pogona_vitticeps	15975193.29	-3595414.708
Pogona_vitticeps	15894530.85	-3595044.312
Pogona_vitticeps	15856891.4	-3589433.73
Pogona_vitticeps	15959377.69	-3588780.086
Pogona_vitticeps	15679473.84	-3588555.901
Pogona_vitticeps	15857461.46	-3587445.885
Pogona_vitticeps	15946281.62	-3584689.123
Pogona_vitticeps	15944824	-3584545.913
Pogona_vitticeps	15733117.59	-3584422.764
Pogona_vitticeps	15880135.57	-3578842.678
Pogona_vitticeps	15906384.93	-3573670.87
Pogona_vitticeps	15877149.43	-3573594.622
Pogona_vitticeps	15878443.18	-3573223.926
Pogona_vitticeps	15916794.75	-3572135.041
Pogona_vitticeps	15853900.46	-3566359.319
Pogona_vitticeps	15851357.04	-3565047.938
Pogona_vitticeps	15629318.85	-3564992.914
Pogona_vitticeps	15154256.24	-3553759.399
Pogona_vitticeps	15730609.56	-3552871.145
Pogona_vitticeps	15948298.17	-3552287.503
Pogona_vitticeps	15704384.47	-3552286.954
Pogona_vitticeps	15703600.45	-3552196.055
Pogona_vitticeps	15704165.51	-3550536.054
Pogona_vitticeps	15907555.23	-3549158.819
Pogona_vitticeps	15688057.69	-3548776.852
Pogona_vitticeps	15579882.97	-3547001.151
Pogona_vitticeps	15881362.43	-3544965.839
Pogona_vitticeps	15681139.18	-3541422.016
Pogona_vitticeps	15711285.84	-3540705.142
Pogona_vitticeps	15846238.68	-3540572.834
Pogona_vitticeps	15393593.15	-3538475.235
Pogona_vitticeps	15126762.55	-3537407.013
Pogona_vitticeps	15796902.99	-3536710.52
Pogona_vitticeps	15950607.27	-3534320.352
Pogona_vitticeps	15703638.08	-3533120.989
Pogona_vitticeps	15478975.19	-3532298.038
Pogona_vitticeps	15874780.88	-3530377.346
Pogona_vitticeps	15147138.47	-3526633.892
Pogona_vitticeps	15846428.81	-3522053.534
Pogona_vitticeps	15941657.4	-3521918.148
Pogona_vitticeps	15485071.72	-3517670.712
Pogona_vitticeps	15903770.37	-3516880.469
Pogona_vitticeps	15646966.33	-3516556.107
Pogona_vitticeps	15220000.42	-3516358.342
Pogona_vitticeps	15483156.35	-3511014.077
Pogona_vitticeps	15987478.73	-3510848.269
Pogona_vitticeps	15590013.05	-3510620.12
Pogona_vitticeps	15776521.17	-3504663.786
Pogona_vitticeps	15434796.94	-3503132.249
Pogona_vitticeps	15873942.65	-3501735.321
Pogona_vitticeps	15919896.67	-3501373.876
Pogona_vitticeps	15440752.53	-3498428.575
Pogona_vitticeps	15713322.2	-3497091.796
Pogona_vitticeps	15487754.96	-3496845.569
Pogona_vitticeps	15795420.33	-3496301.777
Pogona_vitticeps	15489507.13	-3495560.599
Pogona_vitticeps	15720405.46	-3494685.929
Pogona_vitticeps	15921045.49	-3493767.329
Pogona_vitticeps	15918527.11	-3493511.274
Pogona_vitticeps	15861693.94	-3492979.029
Pogona_vitticeps	15841976.59	-3492874.207
Pogona_vitticeps	15714278.44	-3492721.003
Pogona_vitticeps	15713670.3	-3492186.759
Pogona_vitticeps	15577868.09	-3492041.882
Pogona_vitticeps	15292017.45	-3491180.739
Pogona_vitticeps	15695236.68	-3490540.153
Pogona_vitticeps	15833406.77	-3489203.478
Pogona_vitticeps	15926034.27	-3489110.474
Pogona_vitticeps	15832829.13	-3488434.677
Pogona_vitticeps	15718994.93	-3487957.93
Pogona_vitticeps	15424313.99	-3486912.623
Pogona_vitticeps	15985478.88	-3486050.015
Pogona_vitticeps	15575986.79	-3485713.295
Pogona_vitticeps	15263683.3	-3482988.417
Pogona_vitticeps	15512550.27	-3482623.733
Pogona_vitticeps	15717653.31	-3476777.683
Pogona_vitticeps	15389652.44	-3476103.098
Pogona_vitticeps	15147013.79	-3474509.292
Pogona_vitticeps	15732025.33	-3473968.296
Pogona_vitticeps	15362089.73	-3473703.912
Pogona_vitticeps	15703211.95	-3472611.559
Pogona_vitticeps	16237259.74	-3470995.335
Pogona_vitticeps	15720071.62	-3470637.557
Pogona_vitticeps	15771318.88	-3468614.749
Pogona_vitticeps	15493315.37	-3467740.56
Pogona_vitticeps	15703527.76	-3466227.345
Pogona_vitticeps	15772019.52	-3465642.94
Pogona_vitticeps	15709452.74	-3465115.313
Pogona_vitticeps	15712285.6	-3463481.169
Pogona_vitticeps	15562597.28	-3463451.96
Pogona_vitticeps	15378305.64	-3459940.956
Pogona_vitticeps	16193278.97	-3459757.644
Pogona_vitticeps	16274909.55	-3459757.644
Pogona_vitticeps	15582929.79	-3459449.633
Pogona_vitticeps	15315669.5	-3458175.593
Pogona_vitticeps	15843191.53	-3457825.643
Pogona_vitticeps	15910252.84	-3457766.727
Pogona_vitticeps	16174722.01	-3456593.243
Pogona_vitticeps	15234999.61	-3454137.216
Pogona_vitticeps	16268786.54	-3453595.082
Pogona_vitticeps	15293439	-3450447.166
Pogona_vitticeps	15313854.99	-3444231.327
Pogona_vitticeps	15574807.92	-3444185.647
Pogona_vitticeps	16058128.43	-3441993.343
Pogona_vitticeps	15735319.27	-3441637.026
Pogona_vitticeps	15990820.88	-3441349.706
Pogona_vitticeps	16000284.37	-3441126.349
Pogona_vitticeps	16208117.86	-3441126.349
Pogona_vitticeps	16013805.24	-3439765.582
Pogona_vitticeps	15366363.28	-3433253.421
Pogona_vitticeps	15105038.55	-3428853.784
Pogona_vitticeps	15354169.35	-3426828.737
Pogona_vitticeps	15648702.91	-3424354.684
Pogona_vitticeps	16206261.5	-3421140.055
Pogona_vitticeps	15296120.69	-3420593.645
Pogona_vitticeps	15163495.76	-3419275.393
Pogona_vitticeps	15906635.74	-3417946.093
Pogona_vitticeps	16199891.35	-3416816.917
Pogona_vitticeps	15075998.64	-3414973.297
Pogona_vitticeps	15159822.21	-3414599.1
Pogona_vitticeps	15681726.95	-3413450.211
Pogona_vitticeps	15829346.5	-3399392.502
Pogona_vitticeps	15857659.61	-3397702.991
Pogona_vitticeps	15864066.05	-3395507.425
Pogona_vitticeps	15360415.48	-3390587.405
Pogona_vitticeps	15358190.21	-3389886.596
Pogona_vitticeps	16543814.14	-3389661.897
Pogona_vitticeps	15522198.33	-3389622.957
Pogona_vitticeps	15837195.19	-3389536.361
Pogona_vitticeps	15845869.1	-3387837.228
Pogona_vitticeps	15853653.22	-3387706.88
Pogona_vitticeps	15851338.89	-3386769.329
Pogona_vitticeps	15876460.36	-3380787.738
Pogona_vitticeps	16287699.05	-3371847.745
Pogona_vitticeps	15781370.14	-3371694.406
Pogona_vitticeps	15395485.58	-3369326.279
Pogona_vitticeps	15963214.98	-3369326.279
Pogona_vitticeps	15600542.76	-3365422.39
Pogona_vitticeps	15591676.16	-3365278.441
Pogona_vitticeps	16287822.61	-3364591.592
Pogona_vitticeps	15751850.77	-3361346.588
Pogona_vitticeps	15591927.74	-3361239.373
Pogona_vitticeps	15744592.96	-3361237.493
Pogona_vitticeps	15604574.75	-3359763.315
Pogona_vitticeps	15794511.96	-3353877.618
Pogona_vitticeps	16453715.82	-3343377.098
Pogona_vitticeps	15853676.6	-3341037.02
Pogona_vitticeps	15658867.49	-3337923.136
Pogona_vitticeps	15880541.44	-3337628.395
Pogona_vitticeps	16007059.27	-3332842.338
Pogona_vitticeps	16052693.03	-3332734.689
Pogona_vitticeps	16328676.87	-3323755.41
Pogona_vitticeps	16328676.87	-3320540.943
Pogona_vitticeps	16328579.46	-3316996.325
Pogona_vitticeps	15992550.78	-3309373.292
Pogona_vitticeps	15637045.53	-3308288.981
Pogona_vitticeps	16089339.96	-3307955.671
Pogona_vitticeps	16030229.31	-3304638.19
Pogona_vitticeps	16334834.51	-3301541.617
Pogona_vitticeps	15612866.94	-3300329.755
Pogona_vitticeps	16178735.08	-3299416.776
Pogona_vitticeps	15441946.99	-3296823.474
Pogona_vitticeps	15456398.49	-3296183.496
Pogona_vitticeps	15838856.3	-3293009.398
Pogona_vitticeps	15833482.58	-3292047.021
Pogona_vitticeps	16183720.75	-3285778.845
Pogona_vitticeps	15541559.01	-3283406.791
Pogona_vitticeps	15535570.02	-3283350.772
Pogona_vitticeps	16055024.62	-3280254.943
Pogona_vitticeps	15466711.13	-3277878.233
Pogona_vitticeps	15773971.85	-3274753
Pogona_vitticeps	15783083.35	-3272195.204
Pogona_vitticeps	15875264.46	-3271671.771
Pogona_vitticeps	15787527	-3270584.882
Pogona_vitticeps	16330569.3	-3266861.562
Pogona_vitticeps	15588402.25	-3263626.98
Pogona_vitticeps	15927926.7	-3252582.852
Pogona_vitticeps	15408398.64	-3249343.296
Pogona_vitticeps	16057713.98	-3246408.816
Pogona_vitticeps	15428692.18	-3244307.367
Pogona_vitticeps	15494105.74	-3243678.043
Pogona_vitticeps	16129211.38	-3242207.646
Pogona_vitticeps	15482311.44	-3239467.159
Pogona_vitticeps	15524419.15	-3234689.357
Pogona_vitticeps	15522544.53	-3228934.073
Pogona_vitticeps	16208774.2	-3227604.458
Pogona_vitticeps	16218062.36	-3226527.235
Pogona_vitticeps	16207747.05	-3226299.968
Pogona_vitticeps	15427420.91	-3224054.419
Pogona_vitticeps	15425557.42	-3222964.082
Pogona_vitticeps	16232534.34	-3222366.496
Pogona_vitticeps	16216577.92	-3221155.912
Pogona_vitticeps	16166787.38	-3220805.018
Pogona_vitticeps	15228757.92	-3212169.575
Pogona_vitticeps	15498873.55	-3211281.679
Pogona_vitticeps	15234440.78	-3211081.699
Pogona_vitticeps	15235928.01	-3209440.562
Pogona_vitticeps	15237239.35	-3207364.572
Pogona_vitticeps	15391778.64	-3203230.392
Pogona_vitticeps	15901333.59	-3203154.359
Pogona_vitticeps	15073524.01	-3202434.563
Pogona_vitticeps	15243469.91	-3201239.259
Pogona_vitticeps	15452005.82	-3197756.894
Pogona_vitticeps	16182947.74	-3196945.952
Pogona_vitticeps	15844470.48	-3195249.959
Pogona_vitticeps	15816607.21	-3191990.732
Pogona_vitticeps	16186566.41	-3191842.126
Pogona_vitticeps	16278512.97	-3190041.86
Pogona_vitticeps	15537935.56	-3188440.753
Pogona_vitticeps	15530980.32	-3187852.799
Pogona_vitticeps	16032090.58	-3187377.33
Pogona_vitticeps	16192692.99	-3181755.061
Pogona_vitticeps	16245220.65	-3179259.607
Pogona_vitticeps	15363868.61	-3177054.183
Pogona_vitticeps	16040133.19	-3173957.872
Pogona_vitticeps	16215941.17	-3158413.321
Pogona_vitticeps	16093516.11	-3157681.632
Pogona_vitticeps	16214011.11	-3157672.588
Pogona_vitticeps	15008595.8	-3157110.672
Pogona_vitticeps	16044765.08	-3156842.793
Pogona_vitticeps	16208210.59	-3155205.897
Pogona_vitticeps	16027719.62	-3155184.243
Pogona_vitticeps	15677679.37	-3154268.862
Pogona_vitticeps	15799543.05	-3150739.753
Pogona_vitticeps	16073701.36	-3145954.378
Pogona_vitticeps	15922360.73	-3145571.841
Pogona_vitticeps	16518435.08	-3144364.13
Pogona_vitticeps	15866365.91	-3141508.612
Pogona_vitticeps	15285941.63	-3135383.152
Pogona_vitticeps	15543874.46	-3134294.363
Pogona_vitticeps	16245187.25	-3134294.363
Pogona_vitticeps	16311903.14	-3133066.081
Pogona_vitticeps	16319721.66	-3132826.964
Pogona_vitticeps	15291513.17	-3131111.214
Pogona_vitticeps	16309044.79	-3130271.081
Pogona_vitticeps	15059535.6	-3128598.7
Pogona_vitticeps	15032026.33	-3124199.308
Pogona_vitticeps	15832497.4	-3121458.024
Pogona_vitticeps	15816061.97	-3120463.613
Pogona_vitticeps	15329670.15	-3118471.788
Pogona_vitticeps	16184029.55	-3118459.62
Pogona_vitticeps	15794224.2	-3117170.543
Pogona_vitticeps	16314058.84	-3116082.858
Pogona_vitticeps	15820109.43	-3114759.27
Pogona_vitticeps	16271728.71	-3114249.617
Pogona_vitticeps	16269671.64	-3113870.307
Pogona_vitticeps	15959430.12	-3108607.29
Pogona_vitticeps	15346841.19	-3103074.992
Pogona_vitticeps	15048447.06	-3099185.091
Pogona_vitticeps	15952083.03	-3092446.797
Pogona_vitticeps	15297522.2	-3090196.798
Pogona_vitticeps	15289350.23	-3089418.916
Pogona_vitticeps	15313024.55	-3088727.2
Pogona_vitticeps	14927943.72	-3087603.304
Pogona_vitticeps	15713366.95	-3085734.747
Pogona_vitticeps	16326683.58	-3084096.145
Pogona_vitticeps	15283180.91	-3083476.765
Pogona_vitticeps	15036285.41	-3082446.323
Pogona_vitticeps	16334242.84	-3081109.404
Pogona_vitticeps	16031712.09	-3079322.858
Pogona_vitticeps	15005376.44	-3077447.736
Pogona_vitticeps	15875162.71	-3074696.26
Pogona_vitticeps	14994285.68	-3074282.478
Pogona_vitticeps	14902707.59	-3072229.339
Pogona_vitticeps	14994098.66	-3072067.283
Pogona_vitticeps	15159822.21	-3066555.843
Pogona_vitticeps	14984530.75	-3061736.979
Pogona_vitticeps	16340601.26	-3058772.984
Pogona_vitticeps	14988975.74	-3056711.774
Pogona_vitticeps	15432351.25	-3047558.697
Pogona_vitticeps	15326467.49	-3014383.255
Pogona_vitticeps	15434447.4	-3011455.456
Pogona_vitticeps	15687051.36	-3006269.313
Pogona_vitticeps	15687050.25	-3004370.738
Pogona_vitticeps	15083906.77	-2997293.021
Pogona_vitticeps	14934607.3	-2990467.818
Pogona_vitticeps	16048559.96	-2985395.029
Pogona_vitticeps	14953881.16	-2985362.447
Pogona_vitticeps	15682103.21	-2983459.172
Pogona_vitticeps	15176206.22	-2974418.665
Pogona_vitticeps	15988384.32	-2972370.428
Pogona_vitticeps	15627364.08	-2972341.038
Pogona_vitticeps	14931617.26	-2969009.733
Pogona_vitticeps	15041852.5	-2964152.028
Pogona_vitticeps	15543874.46	-2962540.154
Pogona_vitticeps	16046704.6	-2959657.009
Pogona_vitticeps	15051700.93	-2955487.846
Pogona_vitticeps	15061390.18	-2949669.936
Pogona_vitticeps	14960397.8	-2933373.555
Pogona_vitticeps	15078225.03	-2933084.506
Pogona_vitticeps	15439254.17	-2927514.404
Pogona_vitticeps	15605411.87	-2925542.954
Pogona_vitticeps	15126123.58	-2918391.047
Pogona_vitticeps	15658867.49	-2916653.305
Pogona_vitticeps	15321124.16	-2916514.471
Pogona_vitticeps	15110352.95	-2910321.3
Pogona_vitticeps	15662652.35	-2905127.142
Pogona_vitticeps	16068968.5	-2900263.576
Pogona_vitticeps	15660079.76	-2884661.192
Pogona_vitticeps	15658830.76	-2884003.535
Pogona_vitticeps	15537301.04	-2876336.941
Pogona_vitticeps	15612558.58	-2875518.707
Pogona_vitticeps	16063491.58	-2861467.152
Pogona_vitticeps	16059617.66	-2854152.726
Pogona_vitticeps	15031804.8	-2849201.218
Pogona_vitticeps	16057836.55	-2849201.218
Pogona_vitticeps	16059691.91	-2840944.011
Pogona_vitticeps	16020655.84	-2839291.823
Pogona_vitticeps	16278620.17	-2832680.815
Pogona_vitticeps	15012854.88	-2823621.681
Pogona_vitticeps	15212520.86	-2811593.917
Pogona_vitticeps	15187762.29	-2809855.776
Pogona_vitticeps	15491957.27	-2795698.626
Pogona_vitticeps	14970444.38	-2795304.577
Pogona_vitticeps	15491632.22	-2793829.763
Pogona_vitticeps	15488574.27	-2785787.713
Pogona_vitticeps	15307233.71	-2784085.623
Pogona_vitticeps	15055496.93	-2769801.034
Pogona_vitticeps	14872223.75	-2756463.971
Pogona_vitticeps	14916954.48	-2721251.776
Pogona_vitticeps	15079114.47	-2718426.571
Pogona_vitticeps	15415642.2	-2704501.921
Pogona_vitticeps	15393593.15	-2697978.619
Pogona_vitticeps	14915544.73	-2669090.449
Pogona_vitticeps	15106054.9	-2666140.826
Pogona_vitticeps	15543911.53	-2664531.744
Pogona_vitticeps	15742357.11	-2649436.718
Pogona_vitticeps	15321235.48	-2642688.521
Pogona_vitticeps	14924375.26	-2642576.997
Pogona_vitticeps	14861472.06	-2636979.806
Pogona_vitticeps	14925806.6	-2635101.743
Pogona_vitticeps	14918731.25	-2627992.631
Pogona_vitticeps	14878764.43	-2613187.386
Pogona_vitticeps	14776516.03	-2605932.841
Pogona_vitticeps	15959504.37	-2602361.11
Pogona_vitticeps	15098596.49	-2597273.552
Pogona_vitticeps	15989189.49	-2593936.913
Pogona_vitticeps	16059617.66	-2593936.913
Pogona_vitticeps	15955793.64	-2590565.749
Pogona_vitticeps	15998466.19	-2590565.749
Pogona_vitticeps	15954184.74	-2590340.489
Pogona_vitticeps	15945465.75	-2589048.43
Pogona_vitticeps	15960926.7	-2588879.795
Pogona_vitticeps	14914857	-2588435.688
Pogona_vitticeps	15935385.11	-2587193.626
Pogona_vitticeps	15961359.62	-2587193.626
Pogona_vitticeps	14914919.34	-2585541.039
Pogona_vitticeps	15911265.85	-2585507.344
Pogona_vitticeps	15963214.98	-2583820.746
Pogona_vitticeps	14911602.9	-2580020.44
Pogona_vitticeps	14875957.51	-2578759.771
Pogona_vitticeps	14994735.41	-2575418.474
Pogona_vitticeps	16018874.73	-2570320.576
Pogona_vitticeps	14913192.77	-2570256.959
Pogona_vitticeps	14888981.89	-2570253.006
Pogona_vitticeps	14814539.88	-2567473.972
Pogona_vitticeps	14903787.39	-2566909.582
Pogona_vitticeps	14895247.18	-2564645.816
Pogona_vitticeps	16178432.62	-2561875.955
Pogona_vitticeps	14801707.41	-2561842.2
Pogona_vitticeps	14858739.73	-2560397.648
Pogona_vitticeps	14893412.52	-2559652.603
Pogona_vitticeps	15269461.12	-2556658.018
Pogona_vitticeps	14814045.51	-2556211.115
Pogona_vitticeps	14801574.94	-2555558.022
Pogona_vitticeps	14870391.54	-2555150.332
Pogona_vitticeps	14905679.82	-2555150.332
Pogona_vitticeps	14918592.88	-2555048.914
Pogona_vitticeps	14906496.9	-2553669.662
Pogona_vitticeps	14909331.43	-2553159.468
Pogona_vitticeps	14910445.96	-2552972.325
Pogona_vitticeps	14894547.87	-2550078.524
Pogona_vitticeps	14781514.84	-2549900.674
Pogona_vitticeps	14768311.57	-2548353.676
Pogona_vitticeps	14896094.21	-2548279.3
Pogona_vitticeps	14905679.82	-2546628.609
Pogona_vitticeps	14903817	-2545975.362
Pogona_vitticeps	14898399.08	-2544825.58
Pogona_vitticeps	14809480.85	-2540825.702
Pogona_vitticeps	14905238.77	-2540082.013
Pogona_vitticeps	14903787.39	-2539929.21
Pogona_vitticeps	16055981.19	-2536510.534
Pogona_vitticeps	14879697.85	-2533124.93
Pogona_vitticeps	14877990.99	-2530134.546
Pogona_vitticeps	16054125.93	-2524657.199
Pogona_vitticeps	14800068.01	-2524512.255
Pogona_vitticeps	16035572.65	-2522962.984
Pogona_vitticeps	14879846.01	-2522817.311
Pogona_vitticeps	14867193	-2522613.891
Pogona_vitticeps	14850495.18	-2519665.546
Pogona_vitticeps	14994875	-2509594.281
Pogona_vitticeps	16041138.62	-2500919.636
Pogona_vitticeps	14885197.03	-2494062.142
Pogona_vitticeps	16172829.58	-2483871.477
Pogona_vitticeps	14944781.46	-2476994.711
Pogona_vitticeps	15096815.38	-2473775.424
Pogona_vitticeps	15167280.62	-2460098.554
Pogona_vitticeps	15651520.41	-2454991.867
Pogona_vitticeps	15047433.72	-2450570.756
Pogona_vitticeps	15553113.98	-2436285.82
Pogona_vitticeps	15093316.28	-2433313.098
Pogona_vitticeps	15573596.76	-2432807.695
Pogona_vitticeps	15076759.17	-2430465.319
Pogona_vitticeps	15015282.09	-2415666.237
Pogona_vitticeps	14937359.23	-2410544.295
Pogona_vitticeps	15328693.88	-2408949.82
Pogona_vitticeps	15316356.34	-2371218.245
Pogona_vitticeps	15545766.89	-2326740.143
Pogona_vitticeps	15023322.26	-2321030.518
Pogona_vitticeps	15553113.98	-2304363.618
Pogona_vitticeps	15235148.44	-2301061.111
Pogona_vitticeps	15266789.11	-2290345.847
Pogona_vitticeps	15341815.33	-2276738.72
Pogona_vitticeps	15518245.37	-2274763.722
Pogona_vitticeps	15395485.58	-2268273.462
Pogona_vitticeps	15636275.2	-2242337.165
Pogona_vitticeps	14944779.12	-2228426.063
Pogona_vitticeps	15660796.99	-2218203.78
Pogona_vitticeps	15616269.2	-2206094.829
Pogona_vitticeps	15460384.84	-2190443.637
Pogona_vitticeps	15167280.62	-2152362.337
Pogona_vitticeps	15304579.85	-2088634.518
Pogona_vitticeps	15149024.22	-2082220.21
Pogona_vitticeps	15146797.83	-2028590.246
Pogona_vitticeps	15133801.62	-2025457.606
Pogona_vitticeps	15121030.71	-1984747.354
Pogona_vitticeps	15107836.01	-1977852.795
Pogona_vitticeps	15102347.96	-1956834.698
Pogona_vitticeps	15094922.95	-1951571.798
Pogona_vitticeps	14840614.69	-1843804.327
